# Supplementary material for: From Sequence to Response: AI-Guided Prediction of Nucleic Acid Nanoparticles Immune Recognitions
Source: Small. Author manuscript; Available in PMC 2025 Dec 18. (PMC12710182; doi:10.1002/smll.202509459)
Supplement: SI Tables [file NIHMS2123988-supplement-SI_Tables.xlsx]

## Sheet: SI Table S1
#	NANP	DNA/RNA	Compositon	Length (nts)	Sequence(5'→3')
	TRIANGLE VARIANTS
1	T1	RNA	rT1	78	GGAUGCUGGUACUUUUGAAACAUUUCGAGUCGCGAGGGUUUUCCCAUCGUUGGCCCGUAUCGCGUUUUCUUAUGAAGA
			rT2	54	GGUCGCGACCUUCUUUUCCCUCGCGACUCGAAAUGUUUCUUUUCGAGGUCGCCC
			rT3	54	GGAUCUUUCGCCUUUUCGCGAUACGGGCCAACGAUGGGUUUUGAAGGUCGCGAC
			rT4	53	GGGCGACCUCGUUUUGUACCAGCAUCCUCUUCAUAAGUUUUGGCGAAAGAUCC
2	T2	Hybrid	rT1	78	GGAUGCUGGUACUUUUGAAACAUUUCGAGUCGCGAGGGUUUUCCCAUCGUUGGCCCGUAUCGCGUUUUCUUAUGAAGA
			rT2	54	GGUCGCGACCUUCUUUUCCCUCGCGACUCGAAAUGUUUCUUUUCGAGGUCGCCC
			dT3	54	GGATCTTTCGCCTTTTCGCGATACGGGCCAACGATGGGTTTTGAAGGTCGCGAC
			rT4	53	GGGCGACCUCGUUUUGUACCAGCAUCCUCUUCAUAAGUUUUGGCGAAAGAUCC
3	T3	Hybrid	rT1	78	GGAUGCUGGUACUUUUGAAACAUUUCGAGUCGCGAGGGUUUUCCCAUCGUUGGCCCGUAUCGCGUUUUCUUAUGAAGA
			rT2	54	GGUCGCGACCUUCUUUUCCCUCGCGACUCGAAAUGUUUCUUUUCGAGGUCGCCC
			rT3	54	GGAUCUUUCGCCUUUUCGCGAUACGGGCCAACGAUGGGUUUUGAAGGUCGCGAC
			dT4	53	GGGCGACCTCGTTTTGTACCAGCATCCTCTTCATAAGTTTTGGCGAAAGATCC
4	T4	Hybrid	rT1	78	GGAUGCUGGUACUUUUGAAACAUUUCGAGUCGCGAGGGUUUUCCCAUCGUUGGCCCGUAUCGCGUUUUCUUAUGAAGA
			dT2	54	GGTCGCGACCTTCTTTTCCCTCGCGACTCGAAATGTTTCTTTTCGAGGTCGCCC
			rT3	54	GGAUCUUUCGCCUUUUCGCGAUACGGGCCAACGAUGGGUUUUGAAGGUCGCGAC
			rT4	53	GGGCGACCUCGUUUUGUACCAGCAUCCUCUUCAUAAGUUUUGGCGAAAGAUCC
5	T5	Hybrid	dT1	78	GGATGCTGGTACTTTTGAAACATTTCGAGTCGCGAGGGTTTTCCCATCGTTGGCCCGTATCGCGTTTTCTTATGAAGA
			rT2	54	GGUCGCGACCUUCUUUUCCCUCGCGACUCGAAAUGUUUCUUUUCGAGGUCGCCC
			rT3	54	GGAUCUUUCGCCUUUUCGCGAUACGGGCCAACGAUGGGUUUUGAAGGUCGCGAC
			rT4	53	GGGCGACCUCGUUUUGUACCAGCAUCCUCUUCAUAAGUUUUGGCGAAAGAUCC
6	T6	Hybrid	dT1	78	GGATGCTGGTACTTTTGAAACATTTCGAGTCGCGAGGGTTTTCCCATCGTTGGCCCGTATCGCGTTTTCTTATGAAGA
			rT2	54	GGUCGCGACCUUCUUUUCCCUCGCGACUCGAAAUGUUUCUUUUCGAGGUCGCCC
			rT3	54	GGAUCUUUCGCCUUUUCGCGAUACGGGCCAACGAUGGGUUUUGAAGGUCGCGAC
			dT4	53	GGGCGACCTCGTTTTGTACCAGCATCCTCTTCATAAGTTTTGGCGAAAGATCC
7	T7	Hybrid	rT1	78	GGAUGCUGGUACUUUUGAAACAUUUCGAGUCGCGAGGGUUUUCCCAUCGUUGGCCCGUAUCGCGUUUUCUUAUGAAGA
			dT2	54	GGTCGCGACCTTCTTTTCCCTCGCGACTCGAAATGTTTCTTTTCGAGGTCGCCC
			dT3	54	GGATCTTTCGCCTTTTCGCGATACGGGCCAACGATGGGTTTTGAAGGTCGCGAC
			rT4	53	GGGCGACCUCGUUUUGUACCAGCAUCCUCUUCAUAAGUUUUGGCGAAAGAUCC
8	T8	Hybrid	rT1	78	GGAUGCUGGUACUUUUGAAACAUUUCGAGUCGCGAGGGUUUUCCCAUCGUUGGCCCGUAUCGCGUUUUCUUAUGAAGA
			dT2	54	GGTCGCGACCTTCTTTTCCCTCGCGACTCGAAATGTTTCTTTTCGAGGTCGCCC
			rT3	54	GGAUCUUUCGCCUUUUCGCGAUACGGGCCAACGAUGGGUUUUGAAGGUCGCGAC
			dT4	53	GGGCGACCTCGTTTTGTACCAGCATCCTCTTCATAAGTTTTGGCGAAAGATCC
9	T9	Hybrid	rT1	78	GGAUGCUGGUACUUUUGAAACAUUUCGAGUCGCGAGGGUUUUCCCAUCGUUGGCCCGUAUCGCGUUUUCUUAUGAAGA
			rT2	54	GGUCGCGACCUUCUUUUCCCUCGCGACUCGAAAUGUUUCUUUUCGAGGUCGCCC
			dT3	54	GGATCTTTCGCCTTTTCGCGATACGGGCCAACGATGGGTTTTGAAGGTCGCGAC
			dT4	53	GGGCGACCTCGTTTTGTACCAGCATCCTCTTCATAAGTTTTGGCGAAAGATCC
10	T10	Hybrid	dT1	78	GGATGCTGGTACTTTTGAAACATTTCGAGTCGCGAGGGTTTTCCCATCGTTGGCCCGTATCGCGTTTTCTTATGAAGA
			dT2	54	GGTCGCGACCTTCTTTTCCCTCGCGACTCGAAATGTTTCTTTTCGAGGTCGCCC
			rT3	54	GGAUCUUUCGCCUUUUCGCGAUACGGGCCAACGAUGGGUUUUGAAGGUCGCGAC
			rT4	53	GGGCGACCUCGUUUUGUACCAGCAUCCUCUUCAUAAGUUUUGGCGAAAGAUCC
11	T11	Hybrid	dT1	78	GGATGCTGGTACTTTTGAAACATTTCGAGTCGCGAGGGTTTTCCCATCGTTGGCCCGTATCGCGTTTTCTTATGAAGA
			rT2	54	GGUCGCGACCUUCUUUUCCCUCGCGACUCGAAAUGUUUCUUUUCGAGGUCGCCC
			dT3	54	GGATCTTTCGCCTTTTCGCGATACGGGCCAACGATGGGTTTTGAAGGTCGCGAC
			rT4	53	GGGCGACCUCGUUUUGUACCAGCAUCCUCUUCAUAAGUUUUGGCGAAAGAUCC
12	T12	Hybrid	rT1	78	GGAUGCUGGUACUUUUGAAACAUUUCGAGUCGCGAGGGUUUUCCCAUCGUUGGCCCGUAUCGCGUUUUCUUAUGAAGA
			dT2	54	GGTCGCGACCTTCTTTTCCCTCGCGACTCGAAATGTTTCTTTTCGAGGTCGCCC
			dT3	54	GGATCTTTCGCCTTTTCGCGATACGGGCCAACGATGGGTTTTGAAGGTCGCGAC
			dT4	53	GGGCGACCTCGTTTTGTACCAGCATCCTCTTCATAAGTTTTGGCGAAAGATCC
13	T13	Hybrid	dT1	78	GGATGCTGGTACTTTTGAAACATTTCGAGTCGCGAGGGTTTTCCCATCGTTGGCCCGTATCGCGTTTTCTTATGAAGA
			dT2	54	GGTCGCGACCTTCTTTTCCCTCGCGACTCGAAATGTTTCTTTTCGAGGTCGCCC
			dT3	54	GGATCTTTCGCCTTTTCGCGATACGGGCCAACGATGGGTTTTGAAGGTCGCGAC
			rT4	53	GGGCGACCUCGUUUUGUACCAGCAUCCUCUUCAUAAGUUUUGGCGAAAGAUCC
14	T14	Hybrid	dT1	78	GGATGCTGGTACTTTTGAAACATTTCGAGTCGCGAGGGTTTTCCCATCGTTGGCCCGTATCGCGTTTTCTTATGAAGA
			dT2	54	GGTCGCGACCTTCTTTTCCCTCGCGACTCGAAATGTTTCTTTTCGAGGTCGCCC
			rT3	54	GGAUCUUUCGCCUUUUCGCGAUACGGGCCAACGAUGGGUUUUGAAGGUCGCGAC
			dT4	53	GGGCGACCTCGTTTTGTACCAGCATCCTCTTCATAAGTTTTGGCGAAAGATCC
15	T15	Hybrid	dT1	78	GGATGCTGGTACTTTTGAAACATTTCGAGTCGCGAGGGTTTTCCCATCGTTGGCCCGTATCGCGTTTTCTTATGAAGA
			rT2	54	GGUCGCGACCUUCUUUUCCCUCGCGACUCGAAAUGUUUCUUUUCGAGGUCGCCC
			dT3	54	GGATCTTTCGCCTTTTCGCGATACGGGCCAACGATGGGTTTTGAAGGTCGCGAC
			dT4	53	GGGCGACCTCGTTTTGTACCAGCATCCTCTTCATAAGTTTTGGCGAAAGATCC
16	T16	DNA	dT1	78	GGATGCTGGTACTTTTGAAACATTTCGAGTCGCGAGGGTTTTCCCATCGTTGGCCCGTATCGCGTTTTCTTATGAAGA
			dT2	54	GGTCGCGACCTTCTTTTCCCTCGCGACTCGAAATGTTTCTTTTCGAGGTCGCCC
			dT3	54	GGATCTTTCGCCTTTTCGCGATACGGGCCAACGATGGGTTTTGAAGGTCGCGAC
			dT4	53	GGGCGACCTCGTTTTGTACCAGCATCCTCTTCATAAGTTTTGGCGAAAGATCC
	SQUARE VARIANTS
17	S1	RNA	rS1	104	GGAUGCUGGUACUUUUGUUGGCCGAGACCAUAUCCCGGUUUUGAAACAUUUCGAGUCGCGAGGGUUUUCCCAUCGUUGGCCCGUAUCGCGUUUUCUUAUGAAGA
			rT2	54	GGUCGCGACCUUCUUUUCCCUCGCGACUCGAAAUGUUUCUUUUCGAGGUCGCCC
			rT3	54	GGAUCUUUCGCCUUUUCGCGAUACGGGCCAACGAUGGGUUUUGAAGGUCGCGAC
			rT4	53	GGGCGACCUCGUUUUGUACCAGCAUCCUCUUCAUAAGUUUUGGCGAAAGAUCC
			rS5	52	GGGCGACCUCGUUUUCCGGGAUAUGGUCUCGGCCAACUUUUCGAGGUCGCCC
18	S2	Hybrid	rS1	104	GGAUGCUGGUACUUUUGUUGGCCGAGACCAUAUCCCGGUUUUGAAACAUUUCGAGUCGCGAGGGUUUUCCCAUCGUUGGCCCGUAUCGCGUUUUCUUAUGAAGA
			rT2	54	GGUCGCGACCUUCUUUUCCCUCGCGACUCGAAAUGUUUCUUUUCGAGGUCGCCC
			rT3	54	GGAUCUUUCGCCUUUUCGCGAUACGGGCCAACGAUGGGUUUUGAAGGUCGCGAC
			rT4	53	GGGCGACCUCGUUUUGUACCAGCAUCCUCUUCAUAAGUUUUGGCGAAAGAUCC
			dS5	52	GGGCGACCTCGTTTTCCGGGATATGGTCTCGGCCAACTTTTCGAGGTCGCCC
19	S3	Hybrid	rS1	104	GGAUGCUGGUACUUUUGUUGGCCGAGACCAUAUCCCGGUUUUGAAACAUUUCGAGUCGCGAGGGUUUUCCCAUCGUUGGCCCGUAUCGCGUUUUCUUAUGAAGA
			dT2	54	GGTCGCGACCTTCTTTTCCCTCGCGACTCGAAATGTTTCTTTTCGAGGTCGCCC
			rT3	54	GGAUCUUUCGCCUUUUCGCGAUACGGGCCAACGAUGGGUUUUGAAGGUCGCGAC
			rT4	53	GGGCGACCUCGUUUUGUACCAGCAUCCUCUUCAUAAGUUUUGGCGAAAGAUCC
			rS5	52	GGGCGACCUCGUUUUCCGGGAUAUGGUCUCGGCCAACUUUUCGAGGUCGCCC
20	S4	Hybrid	rS1	104	GGAUGCUGGUACUUUUGUUGGCCGAGACCAUAUCCCGGUUUUGAAACAUUUCGAGUCGCGAGGGUUUUCCCAUCGUUGGCCCGUAUCGCGUUUUCUUAUGAAGA
			rT2	54	GGUCGCGACCUUCUUUUCCCUCGCGACUCGAAAUGUUUCUUUUCGAGGUCGCCC
			rT3	54	GGAUCUUUCGCCUUUUCGCGAUACGGGCCAACGAUGGGUUUUGAAGGUCGCGAC
			dT4	53	GGGCGACCTCGTTTTGTACCAGCATCCTCTTCATAAGTTTTGGCGAAAGATCC
			rS5	52	GGGCGACCUCGUUUUCCGGGAUAUGGUCUCGGCCAACUUUUCGAGGUCGCCC
21	S5	Hybrid	rS1	104	GGAUGCUGGUACUUUUGUUGGCCGAGACCAUAUCCCGGUUUUGAAACAUUUCGAGUCGCGAGGGUUUUCCCAUCGUUGGCCCGUAUCGCGUUUUCUUAUGAAGA
			rT2	54	GGUCGCGACCUUCUUUUCCCUCGCGACUCGAAAUGUUUCUUUUCGAGGUCGCCC
			dT3	54	GGATCTTTCGCCTTTTCGCGATACGGGCCAACGATGGGTTTTGAAGGTCGCGAC
			rT4	53	GGGCGACCUCGUUUUGUACCAGCAUCCUCUUCAUAAGUUUUGGCGAAAGAUCC
			rS5	52	GGGCGACCUCGUUUUCCGGGAUAUGGUCUCGGCCAACUUUUCGAGGUCGCCC
22	S6	Hybrid	dS1	104	GGATGCTGGTACTTTTGTTGGCCGAGACCATATCCCGGTTTTGAAACATTTCGAGTCGCGAGGGTTTTCCCATCGTTGGCCCGTATCGCGTTTTCTTATGAAGA
			rT2	54	GGUCGCGACCUUCUUUUCCCUCGCGACUCGAAAUGUUUCUUUUCGAGGUCGCCC
			rT3	54	GGAUCUUUCGCCUUUUCGCGAUACGGGCCAACGAUGGGUUUUGAAGGUCGCGAC
			rT4	53	GGGCGACCUCGUUUUGUACCAGCAUCCUCUUCAUAAGUUUUGGCGAAAGAUCC
			rS5	52	GGGCGACCUCGUUUUCCGGGAUAUGGUCUCGGCCAACUUUUCGAGGUCGCCC
23	S7	Hybrid	rS1	104	GGAUGCUGGUACUUUUGUUGGCCGAGACCAUAUCCCGGUUUUGAAACAUUUCGAGUCGCGAGGGUUUUCCCAUCGUUGGCCCGUAUCGCGUUUUCUUAUGAAGA
			dT2	54	GGTCGCGACCTTCTTTTCCCTCGCGACTCGAAATGTTTCTTTTCGAGGTCGCCC
			rT3	54	GGAUCUUUCGCCUUUUCGCGAUACGGGCCAACGAUGGGUUUUGAAGGUCGCGAC
			rT4	53	GGGCGACCUCGUUUUGUACCAGCAUCCUCUUCAUAAGUUUUGGCGAAAGAUCC
			dS5	52	GGGCGACCTCGTTTTCCGGGATATGGTCTCGGCCAACTTTTCGAGGTCGCCC
24	S8	Hybrid	rS1	104	GGAUGCUGGUACUUUUGUUGGCCGAGACCAUAUCCCGGUUUUGAAACAUUUCGAGUCGCGAGGGUUUUCCCAUCGUUGGCCCGUAUCGCGUUUUCUUAUGAAGA
			dT2	54	GGTCGCGACCTTCTTTTCCCTCGCGACTCGAAATGTTTCTTTTCGAGGTCGCCC
			dT3	54	GGATCTTTCGCCTTTTCGCGATACGGGCCAACGATGGGTTTTGAAGGTCGCGAC
			rT4	53	GGGCGACCUCGUUUUGUACCAGCAUCCUCUUCAUAAGUUUUGGCGAAAGAUCC
			rS5	52	GGGCGACCUCGUUUUCCGGGAUAUGGUCUCGGCCAACUUUUCGAGGUCGCCC
25	S9	Hybrid	rS1	104	GGAUGCUGGUACUUUUGUUGGCCGAGACCAUAUCCCGGUUUUGAAACAUUUCGAGUCGCGAGGGUUUUCCCAUCGUUGGCCCGUAUCGCGUUUUCUUAUGAAGA
			dT2	54	GGTCGCGACCTTCTTTTCCCTCGCGACTCGAAATGTTTCTTTTCGAGGTCGCCC
			rT3	54	GGAUCUUUCGCCUUUUCGCGAUACGGGCCAACGAUGGGUUUUGAAGGUCGCGAC
			dT4	53	GGGCGACCTCGTTTTGTACCAGCATCCTCTTCATAAGTTTTGGCGAAAGATCC
			rS5	52	GGGCGACCUCGUUUUCCGGGAUAUGGUCUCGGCCAACUUUUCGAGGUCGCCC
26	S10	Hybrid	rS1	104	GGAUGCUGGUACUUUUGUUGGCCGAGACCAUAUCCCGGUUUUGAAACAUUUCGAGUCGCGAGGGUUUUCCCAUCGUUGGCCCGUAUCGCGUUUUCUUAUGAAGA
			rT2	54	GGUCGCGACCUUCUUUUCCCUCGCGACUCGAAAUGUUUCUUUUCGAGGUCGCCC
			rT3	54	GGAUCUUUCGCCUUUUCGCGAUACGGGCCAACGAUGGGUUUUGAAGGUCGCGAC
			dT4	53	GGGCGACCTCGTTTTGTACCAGCATCCTCTTCATAAGTTTTGGCGAAAGATCC
			dS5	52	GGGCGACCTCGTTTTCCGGGATATGGTCTCGGCCAACTTTTCGAGGTCGCCC
27	S11	Hybrid	rS1	104	GGAUGCUGGUACUUUUGUUGGCCGAGACCAUAUCCCGGUUUUGAAACAUUUCGAGUCGCGAGGGUUUUCCCAUCGUUGGCCCGUAUCGCGUUUUCUUAUGAAGA
			rT2	54	GGUCGCGACCUUCUUUUCCCUCGCGACUCGAAAUGUUUCUUUUCGAGGUCGCCC
			dT3	54	GGATCTTTCGCCTTTTCGCGATACGGGCCAACGATGGGTTTTGAAGGTCGCGAC
			rT4	53	GGGCGACCUCGUUUUGUACCAGCAUCCUCUUCAUAAGUUUUGGCGAAAGAUCC
			dS5	52	GGGCGACCTCGTTTTCCGGGATATGGTCTCGGCCAACTTTTCGAGGTCGCCC
28	S12	Hybrid	rS1	104	GGAUGCUGGUACUUUUGUUGGCCGAGACCAUAUCCCGGUUUUGAAACAUUUCGAGUCGCGAGGGUUUUCCCAUCGUUGGCCCGUAUCGCGUUUUCUUAUGAAGA
			rT2	54	GGUCGCGACCUUCUUUUCCCUCGCGACUCGAAAUGUUUCUUUUCGAGGUCGCCC
			dT3	54	GGATCTTTCGCCTTTTCGCGATACGGGCCAACGATGGGTTTTGAAGGTCGCGAC
			dT4	53	GGGCGACCTCGTTTTGTACCAGCATCCTCTTCATAAGTTTTGGCGAAAGATCC
			rS5	52	GGGCGACCUCGUUUUCCGGGAUAUGGUCUCGGCCAACUUUUCGAGGUCGCCC
29	S13	Hybrid	dS1	104	GGATGCTGGTACTTTTGTTGGCCGAGACCATATCCCGGTTTTGAAACATTTCGAGTCGCGAGGGTTTTCCCATCGTTGGCCCGTATCGCGTTTTCTTATGAAGA
			rT2	54	GGUCGCGACCUUCUUUUCCCUCGCGACUCGAAAUGUUUCUUUUCGAGGUCGCCC
			rT3	54	GGAUCUUUCGCCUUUUCGCGAUACGGGCCAACGAUGGGUUUUGAAGGUCGCGAC
			rT4	53	GGGCGACCUCGUUUUGUACCAGCAUCCUCUUCAUAAGUUUUGGCGAAAGAUCC
			dS5	52	GGGCGACCTCGTTTTCCGGGATATGGTCTCGGCCAACTTTTCGAGGTCGCCC
30	S14	Hybrid	dS1	104	GGATGCTGGTACTTTTGTTGGCCGAGACCATATCCCGGTTTTGAAACATTTCGAGTCGCGAGGGTTTTCCCATCGTTGGCCCGTATCGCGTTTTCTTATGAAGA
			rT2	54	GGUCGCGACCUUCUUUUCCCUCGCGACUCGAAAUGUUUCUUUUCGAGGUCGCCC
			rT3	54	GGAUCUUUCGCCUUUUCGCGAUACGGGCCAACGAUGGGUUUUGAAGGUCGCGAC
			dT4	53	GGGCGACCTCGTTTTGTACCAGCATCCTCTTCATAAGTTTTGGCGAAAGATCC
			rS5	52	GGGCGACCUCGUUUUCCGGGAUAUGGUCUCGGCCAACUUUUCGAGGUCGCCC
31	S15	Hybrid	dS1	104	GGATGCTGGTACTTTTGTTGGCCGAGACCATATCCCGGTTTTGAAACATTTCGAGTCGCGAGGGTTTTCCCATCGTTGGCCCGTATCGCGTTTTCTTATGAAGA
			rT2	54	GGUCGCGACCUUCUUUUCCCUCGCGACUCGAAAUGUUUCUUUUCGAGGUCGCCC
			dT3	54	GGATCTTTCGCCTTTTCGCGATACGGGCCAACGATGGGTTTTGAAGGTCGCGAC
			rT4	53	GGGCGACCUCGUUUUGUACCAGCAUCCUCUUCAUAAGUUUUGGCGAAAGAUCC
			rS5	52	GGGCGACCUCGUUUUCCGGGAUAUGGUCUCGGCCAACUUUUCGAGGUCGCCC
32	S16	Hybrid	dS1	104	GGATGCTGGTACTTTTGTTGGCCGAGACCATATCCCGGTTTTGAAACATTTCGAGTCGCGAGGGTTTTCCCATCGTTGGCCCGTATCGCGTTTTCTTATGAAGA
			dT2	54	GGTCGCGACCTTCTTTTCCCTCGCGACTCGAAATGTTTCTTTTCGAGGTCGCCC
			rT3	54	GGAUCUUUCGCCUUUUCGCGAUACGGGCCAACGAUGGGUUUUGAAGGUCGCGAC
			rT4	53	GGGCGACCUCGUUUUGUACCAGCAUCCUCUUCAUAAGUUUUGGCGAAAGAUCC
			rS5	52	GGGCGACCUCGUUUUCCGGGAUAUGGUCUCGGCCAACUUUUCGAGGUCGCCC
33	S17	Hybrid	rS1	104	GGAUGCUGGUACUUUUGUUGGCCGAGACCAUAUCCCGGUUUUGAAACAUUUCGAGUCGCGAGGGUUUUCCCAUCGUUGGCCCGUAUCGCGUUUUCUUAUGAAGA
			rT2	54	GGUCGCGACCUUCUUUUCCCUCGCGACUCGAAAUGUUUCUUUUCGAGGUCGCCC
			dT3	54	GGATCTTTCGCCTTTTCGCGATACGGGCCAACGATGGGTTTTGAAGGTCGCGAC
			dT4	53	GGGCGACCTCGTTTTGTACCAGCATCCTCTTCATAAGTTTTGGCGAAAGATCC
			dS5	52	GGGCGACCTCGTTTTCCGGGATATGGTCTCGGCCAACTTTTCGAGGTCGCCC
34	S18	Hybrid	rS1	104	GGAUGCUGGUACUUUUGUUGGCCGAGACCAUAUCCCGGUUUUGAAACAUUUCGAGUCGCGAGGGUUUUCCCAUCGUUGGCCCGUAUCGCGUUUUCUUAUGAAGA
			dT2	54	GGTCGCGACCTTCTTTTCCCTCGCGACTCGAAATGTTTCTTTTCGAGGTCGCCC
			rT3	54	GGAUCUUUCGCCUUUUCGCGAUACGGGCCAACGAUGGGUUUUGAAGGUCGCGAC
			dT4	53	GGGCGACCTCGTTTTGTACCAGCATCCTCTTCATAAGTTTTGGCGAAAGATCC
			dS5	52	GGGCGACCTCGTTTTCCGGGATATGGTCTCGGCCAACTTTTCGAGGTCGCCC
35	S19	Hybrid	rS1	104	GGAUGCUGGUACUUUUGUUGGCCGAGACCAUAUCCCGGUUUUGAAACAUUUCGAGUCGCGAGGGUUUUCCCAUCGUUGGCCCGUAUCGCGUUUUCUUAUGAAGA
			dT2	54	GGTCGCGACCTTCTTTTCCCTCGCGACTCGAAATGTTTCTTTTCGAGGTCGCCC
			dT3	54	GGATCTTTCGCCTTTTCGCGATACGGGCCAACGATGGGTTTTGAAGGTCGCGAC
			rT4	53	GGGCGACCUCGUUUUGUACCAGCAUCCUCUUCAUAAGUUUUGGCGAAAGAUCC
			dS5	52	GGGCGACCTCGTTTTCCGGGATATGGTCTCGGCCAACTTTTCGAGGTCGCCC
36	S20	Hybrid	rS1	104	GGAUGCUGGUACUUUUGUUGGCCGAGACCAUAUCCCGGUUUUGAAACAUUUCGAGUCGCGAGGGUUUUCCCAUCGUUGGCCCGUAUCGCGUUUUCUUAUGAAGA
			dT2	54	GGTCGCGACCTTCTTTTCCCTCGCGACTCGAAATGTTTCTTTTCGAGGTCGCCC
			dT3	54	GGATCTTTCGCCTTTTCGCGATACGGGCCAACGATGGGTTTTGAAGGTCGCGAC
			dT4	53	GGGCGACCTCGTTTTGTACCAGCATCCTCTTCATAAGTTTTGGCGAAAGATCC
			rS5	52	GGGCGACCUCGUUUUCCGGGAUAUGGUCUCGGCCAACUUUUCGAGGUCGCCC
37	S21	Hybrid	dS1	104	GGATGCTGGTACTTTTGTTGGCCGAGACCATATCCCGGTTTTGAAACATTTCGAGTCGCGAGGGTTTTCCCATCGTTGGCCCGTATCGCGTTTTCTTATGAAGA
			dT2	54	GGTCGCGACCTTCTTTTCCCTCGCGACTCGAAATGTTTCTTTTCGAGGTCGCCC
			rT3	54	GGAUCUUUCGCCUUUUCGCGAUACGGGCCAACGAUGGGUUUUGAAGGUCGCGAC
			rT4	53	GGGCGACCUCGUUUUGUACCAGCAUCCUCUUCAUAAGUUUUGGCGAAAGAUCC
			dS5	52	GGGCGACCTCGTTTTCCGGGATATGGTCTCGGCCAACTTTTCGAGGTCGCCC
38	S22	Hybrid	dS1	104	GGATGCTGGTACTTTTGTTGGCCGAGACCATATCCCGGTTTTGAAACATTTCGAGTCGCGAGGGTTTTCCCATCGTTGGCCCGTATCGCGTTTTCTTATGAAGA
			dT2	54	GGTCGCGACCTTCTTTTCCCTCGCGACTCGAAATGTTTCTTTTCGAGGTCGCCC
			rT3	54	GGAUCUUUCGCCUUUUCGCGAUACGGGCCAACGAUGGGUUUUGAAGGUCGCGAC
			dT4	53	GGGCGACCTCGTTTTGTACCAGCATCCTCTTCATAAGTTTTGGCGAAAGATCC
			rS5	52	GGGCGACCUCGUUUUCCGGGAUAUGGUCUCGGCCAACUUUUCGAGGUCGCCC
39	S23	Hybrid	dS1	104	GGATGCTGGTACTTTTGTTGGCCGAGACCATATCCCGGTTTTGAAACATTTCGAGTCGCGAGGGTTTTCCCATCGTTGGCCCGTATCGCGTTTTCTTATGAAGA
			dT2	54	GGTCGCGACCTTCTTTTCCCTCGCGACTCGAAATGTTTCTTTTCGAGGTCGCCC
			dT3	54	GGATCTTTCGCCTTTTCGCGATACGGGCCAACGATGGGTTTTGAAGGTCGCGAC
			rT4	53	GGGCGACCUCGUUUUGUACCAGCAUCCUCUUCAUAAGUUUUGGCGAAAGAUCC
			rS5	52	GGGCGACCUCGUUUUCCGGGAUAUGGUCUCGGCCAACUUUUCGAGGUCGCCC
40	S24	Hybrid	dS1	104	GGATGCTGGTACTTTTGTTGGCCGAGACCATATCCCGGTTTTGAAACATTTCGAGTCGCGAGGGTTTTCCCATCGTTGGCCCGTATCGCGTTTTCTTATGAAGA
			rT2	54	GGUCGCGACCUUCUUUUCCCUCGCGACUCGAAAUGUUUCUUUUCGAGGUCGCCC
			rT3	54	GGAUCUUUCGCCUUUUCGCGAUACGGGCCAACGAUGGGUUUUGAAGGUCGCGAC
			dT4	53	GGGCGACCTCGTTTTGTACCAGCATCCTCTTCATAAGTTTTGGCGAAAGATCC
			dS5	52	GGGCGACCTCGTTTTCCGGGATATGGTCTCGGCCAACTTTTCGAGGTCGCCC
41	S25	Hybrid	dS1	104	GGATGCTGGTACTTTTGTTGGCCGAGACCATATCCCGGTTTTGAAACATTTCGAGTCGCGAGGGTTTTCCCATCGTTGGCCCGTATCGCGTTTTCTTATGAAGA
			rT2	54	GGUCGCGACCUUCUUUUCCCUCGCGACUCGAAAUGUUUCUUUUCGAGGUCGCCC
			dT3	54	GGATCTTTCGCCTTTTCGCGATACGGGCCAACGATGGGTTTTGAAGGTCGCGAC
			rT4	53	GGGCGACCUCGUUUUGUACCAGCAUCCUCUUCAUAAGUUUUGGCGAAAGAUCC
			dS5	52	GGGCGACCTCGTTTTCCGGGATATGGTCTCGGCCAACTTTTCGAGGTCGCCC
42	S26	Hybrid	dS1	104	GGATGCTGGTACTTTTGTTGGCCGAGACCATATCCCGGTTTTGAAACATTTCGAGTCGCGAGGGTTTTCCCATCGTTGGCCCGTATCGCGTTTTCTTATGAAGA
			rT2	54	GGUCGCGACCUUCUUUUCCCUCGCGACUCGAAAUGUUUCUUUUCGAGGUCGCCC
			dT3	54	GGATCTTTCGCCTTTTCGCGATACGGGCCAACGATGGGTTTTGAAGGTCGCGAC
			dT4	53	GGGCGACCTCGTTTTGTACCAGCATCCTCTTCATAAGTTTTGGCGAAAGATCC
			rS5	52	GGGCGACCUCGUUUUCCGGGAUAUGGUCUCGGCCAACUUUUCGAGGUCGCCC
43	S27	Hybrid	dS1	104	GGATGCTGGTACTTTTGTTGGCCGAGACCATATCCCGGTTTTGAAACATTTCGAGTCGCGAGGGTTTTCCCATCGTTGGCCCGTATCGCGTTTTCTTATGAAGA
			dT2	54	GGTCGCGACCTTCTTTTCCCTCGCGACTCGAAATGTTTCTTTTCGAGGTCGCCC
			dT3	54	GGATCTTTCGCCTTTTCGCGATACGGGCCAACGATGGGTTTTGAAGGTCGCGAC
			dT4	53	GGGCGACCTCGTTTTGTACCAGCATCCTCTTCATAAGTTTTGGCGAAAGATCC
			rS5	52	GGGCGACCUCGUUUUCCGGGAUAUGGUCUCGGCCAACUUUUCGAGGUCGCCC
44	S28	Hybrid	dS1	104	GGATGCTGGTACTTTTGTTGGCCGAGACCATATCCCGGTTTTGAAACATTTCGAGTCGCGAGGGTTTTCCCATCGTTGGCCCGTATCGCGTTTTCTTATGAAGA
			dT2	54	GGTCGCGACCTTCTTTTCCCTCGCGACTCGAAATGTTTCTTTTCGAGGTCGCCC
			dT3	54	GGATCTTTCGCCTTTTCGCGATACGGGCCAACGATGGGTTTTGAAGGTCGCGAC
			rT4	53	GGGCGACCUCGUUUUGUACCAGCAUCCUCUUCAUAAGUUUUGGCGAAAGAUCC
			dS5	52	GGGCGACCTCGTTTTCCGGGATATGGTCTCGGCCAACTTTTCGAGGTCGCCC
45	S29	Hybrid	dS1	104	GGATGCTGGTACTTTTGTTGGCCGAGACCATATCCCGGTTTTGAAACATTTCGAGTCGCGAGGGTTTTCCCATCGTTGGCCCGTATCGCGTTTTCTTATGAAGA
			dT2	54	GGTCGCGACCTTCTTTTCCCTCGCGACTCGAAATGTTTCTTTTCGAGGTCGCCC
			rT3	4	GGAUCUUUCGCCUUUUCGCGAUACGGGCCAACGAUGGGUUUUGAAGGUCGCGAC
			dT4	53	GGGCGACCTCGTTTTGTACCAGCATCCTCTTCATAAGTTTTGGCGAAAGATCC
			dS5	52	GGGCGACCTCGTTTTCCGGGATATGGTCTCGGCCAACTTTTCGAGGTCGCCC
46	S30	Hybrid	rS1	104	GGAUGCUGGUACUUUUGUUGGCCGAGACCAUAUCCCGGUUUUGAAACAUUUCGAGUCGCGAGGGUUUUCCCAUCGUUGGCCCGUAUCGCGUUUUCUUAUGAAGA
			dT2	54	GGTCGCGACCTTCTTTTCCCTCGCGACTCGAAATGTTTCTTTTCGAGGTCGCCC
			dT3	54	GGATCTTTCGCCTTTTCGCGATACGGGCCAACGATGGGTTTTGAAGGTCGCGAC
			dT4	53	GGGCGACCTCGTTTTGTACCAGCATCCTCTTCATAAGTTTTGGCGAAAGATCC
			dS5	52	GGGCGACCTCGTTTTCCGGGATATGGTCTCGGCCAACTTTTCGAGGTCGCCC
47	S31	Hybrid	dS1	104	GGATGCTGGTACTTTTGTTGGCCGAGACCATATCCCGGTTTTGAAACATTTCGAGTCGCGAGGGTTTTCCCATCGTTGGCCCGTATCGCGTTTTCTTATGAAGA
			rT2	54	GGUCGCGACCUUCUUUUCCCUCGCGACUCGAAAUGUUUCUUUUCGAGGUCGCCC
			dT3	54	GGATCTTTCGCCTTTTCGCGATACGGGCCAACGATGGGTTTTGAAGGTCGCGAC
			dT4	53	GGGCGACCTCGTTTTGTACCAGCATCCTCTTCATAAGTTTTGGCGAAAGATCC
			dS5	52	GGGCGACCTCGTTTTCCGGGATATGGTCTCGGCCAACTTTTCGAGGTCGCCC
48	S32	DNA	dS1	104	GGATGCTGGTACTTTTGTTGGCCGAGACCATATCCCGGTTTTGAAACATTTCGAGTCGCGAGGGTTTTCCCATCGTTGGCCCGTATCGCGTTTTCTTATGAAGA
			dT2	54	GGTCGCGACCTTCTTTTCCCTCGCGACTCGAAATGTTTCTTTTCGAGGTCGCCC
			dT3	54	GGATCTTTCGCCTTTTCGCGATACGGGCCAACGATGGGTTTTGAAGGTCGCGAC
			dT4	53	GGGCGACCTCGTTTTGTACCAGCATCCTCTTCATAAGTTTTGGCGAAAGATCC
			dS5	52	GGGCGACCTCGTTTTCCGGGATATGGTCTCGGCCAACTTTTCGAGGTCGCCC
	PENTAGON VARIANTS
49	P1	RNA	rP1	130	GGAUGCUGGUACUUUUGUUGGCCGAGACCAUAUCCCGGUUUUGGGCCAACUCUUAGCGUGUCCGUUUUGAAACAUUUCGAGUCGCGAGGGUUUUCCCAUCGUUGGCCCGUAUCGCGUUUUCUUAUGAAGA
			rT2	54	GGUCGCGACCUUCUUUUCCCUCGCGACUCGAAAUGUUUCUUUUCGAGGUCGCCC
			rT3	54	GGAUCUUUCGCCUUUUCGCGAUACGGGCCAACGAUGGGUUUUGAAGGUCGCGAC
			rT4	53	GGGCGACCUCGUUUUGUACCAGCAUCCUCUUCAUAAGUUUUGGCGAAAGAUCC
			rS5	52	GGGCGACCUCGUUUUCCGGGAUAUGGUCUCGGCCAACUUUUCGAGGUCGCCC
			rP6	52	GGGCGACCUCGUUUUCGGACACGCUAAGAGUUGGCCCUUUUCGAGGUCGCCC
50	P2	Hybrid	rP1	130	GGAUGCUGGUACUUUUGUUGGCCGAGACCAUAUCCCGGUUUUGGGCCAACUCUUAGCGUGUCCGUUUUGAAACAUUUCGAGUCGCGAGGGUUUUCCCAUCGUUGGCCCGUAUCGCGUUUUCUUAUGAAGA
			rT2	54	GGUCGCGACCUUCUUUUCCCUCGCGACUCGAAAUGUUUCUUUUCGAGGUCGCCC
			dT3	54	GGATCTTTCGCCTTTTCGCGATACGGGCCAACGATGGGTTTTGAAGGTCGCGAC
			rT4	53	GGGCGACCUCGUUUUGUACCAGCAUCCUCUUCAUAAGUUUUGGCGAAAGAUCC
			rS5	52	GGGCGACCUCGUUUUCCGGGAUAUGGUCUCGGCCAACUUUUCGAGGUCGCCC
			rP6	52	GGGCGACCUCGUUUUCGGACACGCUAAGAGUUGGCCCUUUUCGAGGUCGCCC
51	P3	Hybrid	rP1	130	GGAUGCUGGUACUUUUGUUGGCCGAGACCAUAUCCCGGUUUUGGGCCAACUCUUAGCGUGUCCGUUUUGAAACAUUUCGAGUCGCGAGGGUUUUCCCAUCGUUGGCCCGUAUCGCGUUUUCUUAUGAAGA
			dT2	54	GGTCGCGACCTTCTTTTCCCTCGCGACTCGAAATGTTTCTTTTCGAGGTCGCCC
			rT3	54	GGAUCUUUCGCCUUUUCGCGAUACGGGCCAACGAUGGGUUUUGAAGGUCGCGAC
			rT4	53	GGGCGACCUCGUUUUGUACCAGCAUCCUCUUCAUAAGUUUUGGCGAAAGAUCC
			rS5	52	GGGCGACCUCGUUUUCCGGGAUAUGGUCUCGGCCAACUUUUCGAGGUCGCCC
			rP6	52	GGGCGACCUCGUUUUCGGACACGCUAAGAGUUGGCCCUUUUCGAGGUCGCCC
52	P4	Hybrid	rp1	130	GGAUGCUGGUACUUUUGUUGGCCGAGACCAUAUCCCGGUUUUGGGCCAACUCUUAGCGUGUCCGUUUUGAAACAUUUCGAGUCGCGAGGGUUUUCCCAUCGUUGGCCCGUAUCGCGUUUUCUUAUGAAGA
			rT2	54	GGUCGCGACCUUCUUUUCCCUCGCGACUCGAAAUGUUUCUUUUCGAGGUCGCCC
			rT3	54	GGAUCUUUCGCCUUUUCGCGAUACGGGCCAACGAUGGGUUUUGAAGGUCGCGAC
			rT4	53	GGGCGACCUCGUUUUGUACCAGCAUCCUCUUCAUAAGUUUUGGCGAAAGAUCC
			rS5	52	GGGCGACCUCGUUUUCCGGGAUAUGGUCUCGGCCAACUUUUCGAGGUCGCCC
			dP6	52	GGGCGACCTCGTTTTCGGACACGCTAAGAGTTGGCCCTTTTCGAGGTCGCCC
53	P5	Hybrid	rP1	130	GGAUGCUGGUACUUUUGUUGGCCGAGACCAUAUCCCGGUUUUGGGCCAACUCUUAGCGUGUCCGUUUUGAAACAUUUCGAGUCGCGAGGGUUUUCCCAUCGUUGGCCCGUAUCGCGUUUUCUUAUGAAGA
			rT2	54	GGUCGCGACCUUCUUUUCCCUCGCGACUCGAAAUGUUUCUUUUCGAGGUCGCCC
			rT3	54	GGAUCUUUCGCCUUUUCGCGAUACGGGCCAACGAUGGGUUUUGAAGGUCGCGAC
			rT4	53	GGGCGACCUCGUUUUGUACCAGCAUCCUCUUCAUAAGUUUUGGCGAAAGAUCC
			dS5	52	GGGCGACCTCGTTTTCCGGGATATGGTCTCGGCCAACTTTTCGAGGTCGCCC
			rP6	52	GGGCGACCUCGUUUUCGGACACGCUAAGAGUUGGCCCUUUUCGAGGUCGCCC
54	P6	Hybrid	rP1	130	GGAUGCUGGUACUUUUGUUGGCCGAGACCAUAUCCCGGUUUUGGGCCAACUCUUAGCGUGUCCGUUUUGAAACAUUUCGAGUCGCGAGGGUUUUCCCAUCGUUGGCCCGUAUCGCGUUUUCUUAUGAAGA
			rT2	54	GGUCGCGACCUUCUUUUCCCUCGCGACUCGAAAUGUUUCUUUUCGAGGUCGCCC
			rT3	54	GGAUCUUUCGCCUUUUCGCGAUACGGGCCAACGAUGGGUUUUGAAGGUCGCGAC
			dT4	53	GGGCGACCTCGTTTTGTACCAGCATCCTCTTCATAAGTTTTGGCGAAAGATCC
			rS5	52	GGGCGACCUCGUUUUCCGGGAUAUGGUCUCGGCCAACUUUUCGAGGUCGCCC
			rP6	52	GGGCGACCUCGUUUUCGGACACGCUAAGAGUUGGCCCUUUUCGAGGUCGCCC
55	P7	Hybrid	dP1	130	GGATGCTGGTACTTTTGTTGGCCGAGACCATATCCCGGTTTTGGGCCAACTCTTAGCGTGTCCGTTTTGAAACATTTCGAGTCGCGAGGGTTTTCCCATCGTTGGCCCGTATCGCGTTTTCTTATGAAGA
			rT2	54	GGUCGCGACCUUCUUUUCCCUCGCGACUCGAAAUGUUUCUUUUCGAGGUCGCCC
			rT3	54	GGAUCUUUCGCCUUUUCGCGAUACGGGCCAACGAUGGGUUUUGAAGGUCGCGAC
			rT4	53	GGGCGACCUCGUUUUGUACCAGCAUCCUCUUCAUAAGUUUUGGCGAAAGAUCC
			rS5	52	GGGCGACCUCGUUUUCCGGGAUAUGGUCUCGGCCAACUUUUCGAGGUCGCCC
			rP6	52	GGGCGACCUCGUUUUCGGACACGCUAAGAGUUGGCCCUUUUCGAGGUCGCCC
56	P8	Hybrid	rP1	130	GGAUGCUGGUACUUUUGUUGGCCGAGACCAUAUCCCGGUUUUGGGCCAACUCUUAGCGUGUCCGUUUUGAAACAUUUCGAGUCGCGAGGGUUUUCCCAUCGUUGGCCCGUAUCGCGUUUUCUUAUGAAGA
			dT2	54	GGTCGCGACCTTCTTTTCCCTCGCGACTCGAAATGTTTCTTTTCGAGGTCGCCC
			rT3	54	GGAUCUUUCGCCUUUUCGCGAUACGGGCCAACGAUGGGUUUUGAAGGUCGCGAC
			rT4	53	GGGCGACCUCGUUUUGUACCAGCAUCCUCUUCAUAAGUUUUGGCGAAAGAUCC
			dS5	52	GGGCGACCUCGUUUUCCGGGAUAUGGUCUCGGCCAACUUUUCGAGGUCGCCC
			rP6	52	GGGCGACCUCGUUUUCGGACACGCUAAGAGUUGGCCCUUUUCGAGGUCGCCC
57	P9	Hybrid	rP1	130	GGAUGCUGGUACUUUUGUUGGCCGAGACCAUAUCCCGGUUUUGGGCCAACUCUUAGCGUGUCCGUUUUGAAACAUUUCGAGUCGCGAGGGUUUUCCCAUCGUUGGCCCGUAUCGCGUUUUCUUAUGAAGA
			dT2	54	GGTCGCGACCTTCTTTTCCCTCGCGACTCGAAATGTTTCTTTTCGAGGTCGCCC
			dT3	54	GGATCTTTCGCCTTTTCGCGATACGGGCCAACGATGGGTTTTGAAGGTCGCGAC
			rT4	53	GGGCGACCUCGUUUUGUACCAGCAUCCUCUUCAUAAGUUUUGGCGAAAGAUCC
			rS5	52	GGGCGACCUCGUUUUCCGGGAUAUGGUCUCGGCCAACUUUUCGAGGUCGCCC
			rP6	52	GGGCGACCUCGUUUUCGGACACGCUAAGAGUUGGCCCUUUUCGAGGUCGCCC
58	P10	Hybrid	rP1	130	GGAUGCUGGUACUUUUGUUGGCCGAGACCAUAUCCCGGUUUUGGGCCAACUCUUAGCGUGUCCGUUUUGAAACAUUUCGAGUCGCGAGGGUUUUCCCAUCGUUGGCCCGUAUCGCGUUUUCUUAUGAAGA
			rT2	54	GGUCGCGACCUUCUUUUCCCUCGCGACUCGAAAUGUUUCUUUUCGAGGUCGCCC
			dT3	54	GGATCTTTCGCCTTTTCGCGATACGGGCCAACGATGGGTTTTGAAGGTCGCGAC
			rT4	53	GGGCGACCUCGUUUUGUACCAGCAUCCUCUUCAUAAGUUUUGGCGAAAGAUCC
			rS5	52	GGGCGACCUCGUUUUCCGGGAUAUGGUCUCGGCCAACUUUUCGAGGUCGCCC
			dp6	52	GGGCGACCTCGTTTTCGGACACGCTAAGAGTTGGCCCTTTTCGAGGTCGCCC
59	P11	Hybrid	rP1	130	GGAUGCUGGUACUUUUGUUGGCCGAGACCAUAUCCCGGUUUUGGGCCAACUCUUAGCGUGUCCGUUUUGAAACAUUUCGAGUCGCGAGGGUUUUCCCAUCGUUGGCCCGUAUCGCGUUUUCUUAUGAAGA
			rT2	54	GGUCGCGACCUUCUUUUCCCUCGCGACUCGAAAUGUUUCUUUUCGAGGUCGCCC
			dT3	54	GGATCTTTCGCCTTTTCGCGATACGGGCCAACGATGGGTTTTGAAGGTCGCGAC
			rT4	53	GGGCGACCUCGUUUUGUACCAGCAUCCUCUUCAUAAGUUUUGGCGAAAGAUCC
			dS5	52	GGGCGACCTCGTTTTCCGGGATATGGTCTCGGCCAACTTTTCGAGGTCGCCC
			rP6	52	GGGCGACCUCGUUUUCGGACACGCUAAGAGUUGGCCCUUUUCGAGGUCGCCC
60	P12	Hybrid	rP1	130	GGAUGCUGGUACUUUUGUUGGCCGAGACCAUAUCCCGGUUUUGGGCCAACUCUUAGCGUGUCCGUUUUGAAACAUUUCGAGUCGCGAGGGUUUUCCCAUCGUUGGCCCGUAUCGCGUUUUCUUAUGAAGA
			rT2	54	GGUCGCGACCUUCUUUUCCCUCGCGACUCGAAAUGUUUCUUUUCGAGGUCGCCC
			dT3	54	GGATCTTTCGCCTTTTCGCGATACGGGCCAACGATGGGTTTTGAAGGTCGCGAC
			dT4	53	GGGCGACCTCGTTTTGTACCAGCATCCTCTTCATAAGTTTTGGCGAAAGATCC
			rS5	52	GGGCGACCUCGUUUUCCGGGAUAUGGUCUCGGCCAACUUUUCGAGGUCGCCC
			rP6	52	GGGCGACCUCGUUUUCGGACACGCUAAGAGUUGGCCCUUUUCGAGGUCGCCC
61	P13	Hybrid	rP1	130	GGAUGCUGGUACUUUUGUUGGCCGAGACCAUAUCCCGGUUUUGGGCCAACUCUUAGCGUGUCCGUUUUGAAACAUUUCGAGUCGCGAGGGUUUUCCCAUCGUUGGCCCGUAUCGCGUUUUCUUAUGAAGA
			dT2	54	GGTCGCGACCTTCTTTTCCCTCGCGACTCGAAATGTTTCTTTTCGAGGTCGCCC
			rT3	54	GGAUCUUUCGCCUUUUCGCGAUACGGGCCAACGAUGGGUUUUGAAGGUCGCGAC
			dT4	53	GGGCGACCTCGTTTTGTACCAGCATCCTCTTCATAAGTTTTGGCGAAAGATCC
			rS5	52	GGGCGACCUCGUUUUCCGGGAUAUGGUCUCGGCCAACUUUUCGAGGUCGCCC
			rP6	52	GGGCGACCUCGUUUUCGGACACGCUAAGAGUUGGCCCUUUUCGAGGUCGCCC
62	P14	Hybrid	rP1	130	GGAUGCUGGUACUUUUGUUGGCCGAGACCAUAUCCCGGUUUUGGGCCAACUCUUAGCGUGUCCGUUUUGAAACAUUUCGAGUCGCGAGGGUUUUCCCAUCGUUGGCCCGUAUCGCGUUUUCUUAUGAAGA
			rT2	54	GGUCGCGACCUUCUUUUCCCUCGCGACUCGAAAUGUUUCUUUUCGAGGUCGCCC
			rT3	54	GGAUCUUUCGCCUUUUCGCGAUACGGGCCAACGAUGGGUUUUGAAGGUCGCGAC
			dT4	53	GGGCGACCTCGTTTTGTACCAGCATCCTCTTCATAAGTTTTGGCGAAAGATCC
			rS5	52	GGGCGACCUCGUUUUCCGGGAUAUGGUCUCGGCCAACUUUUCGAGGUCGCCC
			dP6	52	GGGCGACCTCGTTTTCGGACACGCTAAGAGTTGGCCCTTTTCGAGGTCGCCC
63	P15	Hybrid	rP1	130	GGAUGCUGGUACUUUUGUUGGCCGAGACCAUAUCCCGGUUUUGGGCCAACUCUUAGCGUGUCCGUUUUGAAACAUUUCGAGUCGCGAGGGUUUUCCCAUCGUUGGCCCGUAUCGCGUUUUCUUAUGAAGA
			rT2	54	GGUCGCGACCUUCUUUUCCCUCGCGACUCGAAAUGUUUCUUUUCGAGGUCGCCC
			rT3	54	GGAUCUUUCGCCUUUUCGCGAUACGGGCCAACGAUGGGUUUUGAAGGUCGCGAC
			dT4	53	GGGCGACCTCGTTTTGTACCAGCATCCTCTTCATAAGTTTTGGCGAAAGATCC
			dS5	52	GGGCGACCTCGTTTTCCGGGATATGGTCTCGGCCAACTTTTCGAGGTCGCCC
			rP6	52	GGGCGACCUCGUUUUCGGACACGCUAAGAGUUGGCCCUUUUCGAGGUCGCCC
64	P16	Hybrid	rP1	130	GGAUGCUGGUACUUUUGUUGGCCGAGACCAUAUCCCGGUUUUGGGCCAACUCUUAGCGUGUCCGUUUUGAAACAUUUCGAGUCGCGAGGGUUUUCCCAUCGUUGGCCCGUAUCGCGUUUUCUUAUGAAGA
			dT2	54	GGTCGCGACCTTCTTTTCCCTCGCGACTCGAAATGTTTCTTTTCGAGGTCGCCC
			rT3	54	GGAUCUUUCGCCUUUUCGCGAUACGGGCCAACGAUGGGUUUUGAAGGUCGCGAC
			rT4	53	GGGCGACCUCGUUUUGUACCAGCAUCCUCUUCAUAAGUUUUGGCGAAAGAUCC
			rS5	52	GGGCGACCUCGUUUUCCGGGAUAUGGUCUCGGCCAACUUUUCGAGGUCGCCC
			dP6	52	GGGCGACCTCGTTTTCGGACACGCTAAGAGTTGGCCCTTTTCGAGGTCGCCC
65	P17	Hybrid	rP1	130	GGAUGCUGGUACUUUUGUUGGCCGAGACCAUAUCCCGGUUUUGGGCCAACUCUUAGCGUGUCCGUUUUGAAACAUUUCGAGUCGCGAGGGUUUUCCCAUCGUUGGCCCGUAUCGCGUUUUCUUAUGAAGA
			rT2	54	GGUCGCGACCUUCUUUUCCCUCGCGACUCGAAAUGUUUCUUUUCGAGGUCGCCC
			rT3	54	GGAUCUUUCGCCUUUUCGCGAUACGGGCCAACGAUGGGUUUUGAAGGUCGCGAC
			rT4	53	GGGCGACCUCGUUUUGUACCAGCAUCCUCUUCAUAAGUUUUGGCGAAAGAUCC
			dS5	52	GGGCGACCTCGTTTTCCGGGATATGGTCTCGGCCAACTTTTCGAGGTCGCCC
			dP6	52	GGGCGACCTCGTTTTCGGACACGCTAAGAGTTGGCCCTTTTCGAGGTCGCCC
66	P18	Hybrid	dP1	130	GGATGCTGGTACTTTTGTTGGCCGAGACCATATCCCGGTTTTGGGCCAACTCTTAGCGTGTCCGTTTTGAAACATTTCGAGTCGCGAGGGTTTTCCCATCGTTGGCCCGTATCGCGTTTTCTTATGAAGA
			rT2	54	GGUCGCGACCUUCUUUUCCCUCGCGACUCGAAAUGUUUCUUUUCGAGGUCGCCC
			dT3	54	GGATCTTTCGCCTTTTCGCGATACGGGCCAACGATGGGTTTTGAAGGTCGCGAC
			rT4	53	GGGCGACCUCGUUUUGUACCAGCAUCCUCUUCAUAAGUUUUGGCGAAAGAUCC
			rS5	52	GGGCGACCUCGUUUUCCGGGAUAUGGUCUCGGCCAACUUUUCGAGGUCGCCC
			rP6	52	GGGCGACCUCGUUUUCGGACACGCUAAGAGUUGGCCCUUUUCGAGGUCGCCC
67	P19	Hybrid	dP1	130	GGATGCTGGTACTTTTGTTGGCCGAGACCATATCCCGGTTTTGGGCCAACTCTTAGCGTGTCCGTTTTGAAACATTTCGAGTCGCGAGGGTTTTCCCATCGTTGGCCCGTATCGCGTTTTCTTATGAAGA
			dT2	54	GGTCGCGACCTTCTTTTCCCTCGCGACTCGAAATGTTTCTTTTCGAGGTCGCCC
			rT3	54	GGAUCUUUCGCCUUUUCGCGAUACGGGCCAACGAUGGGUUUUGAAGGUCGCGAC
			rT4	53	GGGCGACCUCGUUUUGUACCAGCAUCCUCUUCAUAAGUUUUGGCGAAAGAUCC
			rS5	52	GGGCGACCUCGUUUUCCGGGAUAUGGUCUCGGCCAACUUUUCGAGGUCGCCC
			rP6	52	GGGCGACCUCGUUUUCGGACACGCUAAGAGUUGGCCCUUUUCGAGGUCGCCC
68	P20	Hybrid	dP1	130	GGATGCTGGTACTTTTGTTGGCCGAGACCATATCCCGGTTTTGGGCCAACTCTTAGCGTGTCCGTTTTGAAACATTTCGAGTCGCGAGGGTTTTCCCATCGTTGGCCCGTATCGCGTTTTCTTATGAAGA
			rT2	54	GGUCGCGACCUUCUUUUCCCUCGCGACUCGAAAUGUUUCUUUUCGAGGUCGCCC
			rT3	54	GGAUCUUUCGCCUUUUCGCGAUACGGGCCAACGAUGGGUUUUGAAGGUCGCGAC
			rT4	53	GGGCGACCUCGUUUUGUACCAGCAUCCUCUUCAUAAGUUUUGGCGAAAGAUCC
			dS5	52	GGGCGACCTCGTTTTCCGGGATATGGTCTCGGCCAACTTTTCGAGGTCGCCC
			rP6	52	GGGCGACCUCGUUUUCGGACACGCUAAGAGUUGGCCCUUUUCGAGGUCGCCC
69	P21	Hybrid	dP1	130	GGATGCTGGTACTTTTGTTGGCCGAGACCATATCCCGGTTTTGGGCCAACTCTTAGCGTGTCCGTTTTGAAACATTTCGAGTCGCGAGGGTTTTCCCATCGTTGGCCCGTATCGCGTTTTCTTATGAAGA
			rT2	54	GGUCGCGACCUUCUUUUCCCUCGCGACUCGAAAUGUUUCUUUUCGAGGUCGCCC
			rT3	54	GGAUCUUUCGCCUUUUCGCGAUACGGGCCAACGAUGGGUUUUGAAGGUCGCGAC
			dT4	53	GGGCGACCTCGTTTTGTACCAGCATCCTCTTCATAAGTTTTGGCGAAAGATCC
			rS5	52	GGGCGACCUCGUUUUCCGGGAUAUGGUCUCGGCCAACUUUUCGAGGUCGCCC
			rP6	52	GGGCGACCUCGUUUUCGGACACGCUAAGAGUUGGCCCUUUUCGAGGUCGCCC
70	P22	Hybrid	dP1	130	GGATGCTGGTACTTTTGTTGGCCGAGACCATATCCCGGTTTTGGGCCAACTCTTAGCGTGTCCGTTTTGAAACATTTCGAGTCGCGAGGGTTTTCCCATCGTTGGCCCGTATCGCGTTTTCTTATGAAGA
			rT2	54	GGUCGCGACCUUCUUUUCCCUCGCGACUCGAAAUGUUUCUUUUCGAGGUCGCCC
			rT3	54	GGAUCUUUCGCCUUUUCGCGAUACGGGCCAACGAUGGGUUUUGAAGGUCGCGAC
			rT4	53	GGGCGACCUCGUUUUGUACCAGCAUCCUCUUCAUAAGUUUUGGCGAAAGAUCC
			rS5	52	GGGCGACCUCGUUUUCCGGGAUAUGGUCUCGGCCAACUUUUCGAGGUCGCCC
			dP6	52	GGGCGACCTCGTTTTCGGACACGCTAAGAGTTGGCCCTTTTCGAGGTCGCCC
71	P23	Hybrid	rP1	130	GGAUGCUGGUACUUUUGUUGGCCGAGACCAUAUCCCGGUUUUGGGCCAACUCUUAGCGUGUCCGUUUUGAAACAUUUCGAGUCGCGAGGGUUUUCCCAUCGUUGGCCCGUAUCGCGUUUUCUUAUGAAGA
			dT2	54	GGTCGCGACCTTCTTTTCCCTCGCGACTCGAAATGTTTCTTTTCGAGGTCGCCC
			dT3	54	GGATCTTTCGCCTTTTCGCGATACGGGCCAACGATGGGTTTTGAAGGTCGCGAC
			dT4	53	GGGCGACCTCGTTTTGTACCAGCATCCTCTTCATAAGTTTTGGCGAAAGATCC
			rS5	52	GGGCGACCUCGUUUUCCGGGAUAUGGUCUCGGCCAACUUUUCGAGGUCGCCC
			rP6	52	GGGCGACCUCGUUUUCGGACACGCUAAGAGUUGGCCCUUUUCGAGGUCGCCC
72	P24	Hybrid	rP1	130	GGAUGCUGGUACUUUUGUUGGCCGAGACCAUAUCCCGGUUUUGGGCCAACUCUUAGCGUGUCCGUUUUGAAACAUUUCGAGUCGCGAGGGUUUUCCCAUCGUUGGCCCGUAUCGCGUUUUCUUAUGAAGA
			dT2	54	GGTCGCGACCTTCTTTTCCCTCGCGACTCGAAATGTTTCTTTTCGAGGTCGCCC
			rT3	54	GGAUCUUUCGCCUUUUCGCGAUACGGGCCAACGAUGGGUUUUGAAGGUCGCGAC
			dT4	53	GGGCGACCTCGTTTTGTACCAGCATCCTCTTCATAAGTTTTGGCGAAAGATCC
			rS5	52	GGGCGACCUCGUUUUCCGGGAUAUGGUCUCGGCCAACUUUUCGAGGUCGCCC
			dP6	52	GGGCGACCTCGTTTTCGGACACGCTAAGAGTTGGCCCTTTTCGAGGTCGCCC
73	P25	Hybrid	rP1	130	GGAUGCUGGUACUUUUGUUGGCCGAGACCAUAUCCCGGUUUUGGGCCAACUCUUAGCGUGUCCGUUUUGAAACAUUUCGAGUCGCGAGGGUUUUCCCAUCGUUGGCCCGUAUCGCGUUUUCUUAUGAAGA
			rT2	54	GGUCGCGACCUUCUUUUCCCUCGCGACUCGAAAUGUUUCUUUUCGAGGUCGCCC
			dT3	54	GGATCTTTCGCCTTTTCGCGATACGGGCCAACGATGGGTTTTGAAGGTCGCGAC
			dT4	53	GGGCGACCTCGTTTTGTACCAGCATCCTCTTCATAAGTTTTGGCGAAAGATCC
			dS5	52	GGGCGACCTCGTTTTCCGGGATATGGTCTCGGCCAACTTTTCGAGGTCGCCC
			rP6	52	GGGCGACCUCGUUUUCGGACACGCUAAGAGUUGGCCCUUUUCGAGGUCGCCC
74	P26	Hybrid	rP1	130	GGAUGCUGGUACUUUUGUUGGCCGAGACCAUAUCCCGGUUUUGGGCCAACUCUUAGCGUGUCCGUUUUGAAACAUUUCGAGUCGCGAGGGUUUUCCCAUCGUUGGCCCGUAUCGCGUUUUCUUAUGAAGA
			dT2	54	GGTCGCGACCTTCTTTTCCCTCGCGACTCGAAATGTTTCTTTTCGAGGTCGCCC
			rT3	54	GGAUCUUUCGCCUUUUCGCGAUACGGGCCAACGAUGGGUUUUGAAGGUCGCGAC
			dT4	53	GGGCGACCTCGTTTTGTACCAGCATCCTCTTCATAAGTTTTGGCGAAAGATCC
			dS5	52	GGGCGACCTCGTTTTCCGGGATATGGTCTCGGCCAACTTTTCGAGGTCGCCC
			rP6	52	GGGCGACCUCGUUUUCGGACACGCUAAGAGUUGGCCCUUUUCGAGGUCGCCC
75	P27	Hybrid	rP1	130	GGAUGCUGGUACUUUUGUUGGCCGAGACCAUAUCCCGGUUUUGGGCCAACUCUUAGCGUGUCCGUUUUGAAACAUUUCGAGUCGCGAGGGUUUUCCCAUCGUUGGCCCGUAUCGCGUUUUCUUAUGAAGA
			dT2	54	GGTCGCGACCTTCTTTTCCCTCGCGACTCGAAATGTTTCTTTTCGAGGTCGCCC
			dT3	54	GGATCTTTCGCCTTTTCGCGATACGGGCCAACGATGGGTTTTGAAGGTCGCGAC
			rT4	53	GGGCGACCUCGUUUUGUACCAGCAUCCUCUUCAUAAGUUUUGGCGAAAGAUCC
			dS5	52	GGGCGACCTCGTTTTCCGGGATATGGTCTCGGCCAACTTTTCGAGGTCGCCC
			rP6	52	GGGCGACCUCGUUUUCGGACACGCUAAGAGUUGGCCCUUUUCGAGGUCGCCC
76	P28	Hybrid	rP1	130	GGAUGCUGGUACUUUUGUUGGCCGAGACCAUAUCCCGGUUUUGGGCCAACUCUUAGCGUGUCCGUUUUGAAACAUUUCGAGUCGCGAGGGUUUUCCCAUCGUUGGCCCGUAUCGCGUUUUCUUAUGAAGA
			dT2	54	GGTCGCGACCTTCTTTTCCCTCGCGACTCGAAATGTTTCTTTTCGAGGTCGCCC
			rT3	54	GGAUCUUUCGCCUUUUCGCGAUACGGGCCAACGAUGGGUUUUGAAGGUCGCGAC
			rT4	53	GGGCGACCUCGUUUUGUACCAGCAUCCUCUUCAUAAGUUUUGGCGAAAGAUCC
			dS5	52	GGGCGACCTCGTTTTCCGGGATATGGTCTCGGCCAACTTTTCGAGGTCGCCC
			dP6	52	GGGCGACCTCGTTTTCGGACACGCTAAGAGTTGGCCCTTTTCGAGGTCGCCC
77	P29	Hybrid	rP1	130	GGAUGCUGGUACUUUUGUUGGCCGAGACCAUAUCCCGGUUUUGGGCCAACUCUUAGCGUGUCCGUUUUGAAACAUUUCGAGUCGCGAGGGUUUUCCCAUCGUUGGCCCGUAUCGCGUUUUCUUAUGAAGA
			rT2	54	GGUCGCGACCUUCUUUUCCCUCGCGACUCGAAAUGUUUCUUUUCGAGGUCGCCC
			rT3	54	GGAUCUUUCGCCUUUUCGCGAUACGGGCCAACGAUGGGUUUUGAAGGUCGCGAC
			dT4	53	GGGCGACCTCGTTTTGTACCAGCATCCTCTTCATAAGTTTTGGCGAAAGATCC
			dS5	52	GGGCGACCTCGTTTTCCGGGATATGGTCTCGGCCAACTTTTCGAGGTCGCCC
			dP6	52	GGGCGACCTCGTTTTCGGACACGCTAAGAGTTGGCCCTTTTCGAGGTCGCCC
78	P30	Hybrid	rP1	130	GGAUGCUGGUACUUUUGUUGGCCGAGACCAUAUCCCGGUUUUGGGCCAACUCUUAGCGUGUCCGUUUUGAAACAUUUCGAGUCGCGAGGGUUUUCCCAUCGUUGGCCCGUAUCGCGUUUUCUUAUGAAGA
			dT2	54	GGTCGCGACCTTCTTTTCCCTCGCGACTCGAAATGTTTCTTTTCGAGGTCGCCC
			dT3	54	GGATCTTTCGCCTTTTCGCGATACGGGCCAACGATGGGTTTTGAAGGTCGCGAC
			rT4	53	GGGCGACCUCGUUUUGUACCAGCAUCCUCUUCAUAAGUUUUGGCGAAAGAUCC
			rS5	52	GGGCGACCUCGUUUUCCGGGAUAUGGUCUCGGCCAACUUUUCGAGGUCGCCC
			dP6	52	GGGCGACCTCGTTTTCGGACACGCTAAGAGTTGGCCCTTTTCGAGGTCGCCC
79	P31	Hybrid	rP1	130	GGAUGCUGGUACUUUUGUUGGCCGAGACCAUAUCCCGGUUUUGGGCCAACUCUUAGCGUGUCCGUUUUGAAACAUUUCGAGUCGCGAGGGUUUUCCCAUCGUUGGCCCGUAUCGCGUUUUCUUAUGAAGA
			rT2	54	GGUCGCGACCUUCUUUUCCCUCGCGACUCGAAAUGUUUCUUUUCGAGGUCGCCC
			dT3	54	GGATCTTTCGCCTTTTCGCGATACGGGCCAACGATGGGTTTTGAAGGTCGCGAC
			dT4	53	GGGCGACCTCGTTTTGTACCAGCATCCTCTTCATAAGTTTTGGCGAAAGATCC
			rS5	52	GGGCGACCUCGUUUUCCGGGAUAUGGUCUCGGCCAACUUUUCGAGGUCGCCC
			dP6	52	GGGCGACCTCGTTTTCGGACACGCTAAGAGTTGGCCCTTTTCGAGGTCGCCC
80	P32	Hybrid	rP1	130	GGAUGCUGGUACUUUUGUUGGCCGAGACCAUAUCCCGGUUUUGGGCCAACUCUUAGCGUGUCCGUUUUGAAACAUUUCGAGUCGCGAGGGUUUUCCCAUCGUUGGCCCGUAUCGCGUUUUCUUAUGAAGA
			rT2	54	GGUCGCGACCUUCUUUUCCCUCGCGACUCGAAAUGUUUCUUUUCGAGGUCGCCC
			dT3	54	GGATCTTTCGCCTTTTCGCGATACGGGCCAACGATGGGTTTTGAAGGTCGCGAC
			rT4	53	GGGCGACCUCGUUUUGUACCAGCAUCCUCUUCAUAAGUUUUGGCGAAAGAUCC
			dS5	52	GGGCGACCTCGTTTTCCGGGATATGGTCTCGGCCAACTTTTCGAGGTCGCCC
			dP6	52	GGGCGACCTCGTTTTCGGACACGCTAAGAGTTGGCCCTTTTCGAGGTCGCCC
81	P33	Hybrid	dP1	130	GGATGCTGGTACTTTTGTTGGCCGAGACCATATCCCGGTTTTGGGCCAACTCTTAGCGTGTCCGTTTTGAAACATTTCGAGTCGCGAGGGTTTTCCCATCGTTGGCCCGTATCGCGTTTTCTTATGAAGA
			rT2	54	GGUCGCGACCUUCUUUUCCCUCGCGACUCGAAAUGUUUCUUUUCGAGGUCGCCC
			dT3	54	GGATCTTTCGCCTTTTCGCGATACGGGCCAACGATGGGTTTTGAAGGTCGCGAC
			dT4	53	GGGCGACCTCGTTTTGTACCAGCATCCTCTTCATAAGTTTTGGCGAAAGATCC
			rS5	52	GGGCGACCUCGUUUUCCGGGAUAUGGUCUCGGCCAACUUUUCGAGGUCGCCC
			rP6	52	GGGCGACCUCGUUUUCGGACACGCUAAGAGUUGGCCCUUUUCGAGGUCGCCC
82	P34	Hybrid	dP1	130	GGATGCTGGTACTTTTGTTGGCCGAGACCATATCCCGGTTTTGGGCCAACTCTTAGCGTGTCCGTTTTGAAACATTTCGAGTCGCGAGGGTTTTCCCATCGTTGGCCCGTATCGCGTTTTCTTATGAAGA
			rT2	54	GGUCGCGACCUUCUUUUCCCUCGCGACUCGAAAUGUUUCUUUUCGAGGUCGCCC
			rT3	54	GGAUCUUUCGCCUUUUCGCGAUACGGGCCAACGAUGGGUUUUGAAGGUCGCGAC
			dT4	53	GGGCGACCTCGTTTTGTACCAGCATCCTCTTCATAAGTTTTGGCGAAAGATCC
			dS5	52	GGGCGACCTCGTTTTCCGGGATATGGTCTCGGCCAACTTTTCGAGGTCGCCC
			rP6	52	GGGCGACCUCGUUUUCGGACACGCUAAGAGUUGGCCCUUUUCGAGGUCGCCC
83	P35	Hybrid	dP1	130	GGATGCTGGTACTTTTGTTGGCCGAGACCATATCCCGGTTTTGGGCCAACTCTTAGCGTGTCCGTTTTGAAACATTTCGAGTCGCGAGGGTTTTCCCATCGTTGGCCCGTATCGCGTTTTCTTATGAAGA
			dT2	54	GGTCGCGACCTTCTTTTCCCTCGCGACTCGAAATGTTTCTTTTCGAGGTCGCCC
			rT3	54	GGAUCUUUCGCCUUUUCGCGAUACGGGCCAACGAUGGGUUUUGAAGGUCGCGAC
			dT4	53	GGGCGACCTCGTTTTGTACCAGCATCCTCTTCATAAGTTTTGGCGAAAGATCC
			rS5	52	GGGCGACCUCGUUUUCCGGGAUAUGGUCUCGGCCAACUUUUCGAGGUCGCCC
			rP6	52	GGGCGACCUCGUUUUCGGACACGCUAAGAGUUGGCCCUUUUCGAGGUCGCCC
84	P36	Hybrid	dP1	130	GGATGCTGGTACTTTTGTTGGCCGAGACCATATCCCGGTTTTGGGCCAACTCTTAGCGTGTCCGTTTTGAAACATTTCGAGTCGCGAGGGTTTTCCCATCGTTGGCCCGTATCGCGTTTTCTTATGAAGA
			rT2	54	GGUCGCGACCUUCUUUUCCCUCGCGACUCGAAAUGUUUCUUUUCGAGGUCGCCC
			rT3	54	GGAUCUUUCGCCUUUUCGCGAUACGGGCCAACGAUGGGUUUUGAAGGUCGCGAC
			dT4	53	GGGCGACCTCGTTTTGTACCAGCATCCTCTTCATAAGTTTTGGCGAAAGATCC
			rS5	52	GGGCGACCUCGUUUUCCGGGAUAUGGUCUCGGCCAACUUUUCGAGGUCGCCC
			dP6	52	GGGCGACCTCGTTTTCGGACACGCTAAGAGTTGGCCCTTTTCGAGGTCGCCC
85	P37	Hybrid	dP1	130	GGATGCTGGTACTTTTGTTGGCCGAGACCATATCCCGGTTTTGGGCCAACTCTTAGCGTGTCCGTTTTGAAACATTTCGAGTCGCGAGGGTTTTCCCATCGTTGGCCCGTATCGCGTTTTCTTATGAAGA
			dT2	54	GGTCGCGACCTTCTTTTCCCTCGCGACTCGAAATGTTTCTTTTCGAGGTCGCCC
			dT3	54	GGATCTTTCGCCTTTTCGCGATACGGGCCAACGATGGGTTTTGAAGGTCGCGAC
			rT4	53	GGGCGACCUCGUUUUGUACCAGCAUCCUCUUCAUAAGUUUUGGCGAAAGAUCC
			rS5	52	GGGCGACCUCGUUUUCCGGGAUAUGGUCUCGGCCAACUUUUCGAGGUCGCCC
			rP6	52	GGGCGACCUCGUUUUCGGACACGCUAAGAGUUGGCCCUUUUCGAGGUCGCCC
86	P38	Hybrid	dP1	130	GGATGCTGGTACTTTTGTTGGCCGAGACCATATCCCGGTTTTGGGCCAACTCTTAGCGTGTCCGTTTTGAAACATTTCGAGTCGCGAGGGTTTTCCCATCGTTGGCCCGTATCGCGTTTTCTTATGAAGA
			rT2	54	GGUCGCGACCUUCUUUUCCCUCGCGACUCGAAAUGUUUCUUUUCGAGGUCGCCC
			dT3	54	GGATCTTTCGCCTTTTCGCGATACGGGCCAACGATGGGTTTTGAAGGTCGCGAC
			rT4	53	GGGCGACCUCGUUUUGUACCAGCAUCCUCUUCAUAAGUUUUGGCGAAAGAUCC
			rS5	52	GGGCGACCUCGUUUUCCGGGAUAUGGUCUCGGCCAACUUUUCGAGGUCGCCC
			dP6	52	GGGCGACCTCGTTTTCGGACACGCTAAGAGTTGGCCCTTTTCGAGGTCGCCC
87	P39	Hybrid	dP1	130	GGATGCTGGTACTTTTGTTGGCCGAGACCATATCCCGGTTTTGGGCCAACTCTTAGCGTGTCCGTTTTGAAACATTTCGAGTCGCGAGGGTTTTCCCATCGTTGGCCCGTATCGCGTTTTCTTATGAAGA
			rT2	54	GGUCGCGACCUUCUUUUCCCUCGCGACUCGAAAUGUUUCUUUUCGAGGUCGCCC
			dT3	54	GGATCTTTCGCCTTTTCGCGATACGGGCCAACGATGGGTTTTGAAGGTCGCGAC
			rT4	53	GGGCGACCUCGUUUUGUACCAGCAUCCUCUUCAUAAGUUUUGGCGAAAGAUCC
			dS5	52	GGGCGACCTCGTTTTCCGGGATATGGTCTCGGCCAACTTTTCGAGGTCGCCC
			rP6	52	GGGCGACCUCGUUUUCGGACACGCUAAGAGUUGGCCCUUUUCGAGGUCGCCC
88	P40	Hybrid	dP1	130	GGATGCTGGTACTTTTGTTGGCCGAGACCATATCCCGGTTTTGGGCCAACTCTTAGCGTGTCCGTTTTGAAACATTTCGAGTCGCGAGGGTTTTCCCATCGTTGGCCCGTATCGCGTTTTCTTATGAAGA
			dT2	54	GGTCGCGACCTTCTTTTCCCTCGCGACTCGAAATGTTTCTTTTCGAGGTCGCCC
			rT3	54	GGAUCUUUCGCCUUUUCGCGAUACGGGCCAACGAUGGGUUUUGAAGGUCGCGAC
			rT4	53	GGGCGACCUCGUUUUGUACCAGCAUCCUCUUCAUAAGUUUUGGCGAAAGAUCC
			rS5	52	GGGCGACCUCGUUUUCCGGGAUAUGGUCUCGGCCAACUUUUCGAGGUCGCCC
			dP6	52	GGGCGACCTCGTTTTCGGACACGCTAAGAGTTGGCCCTTTTCGAGGTCGCCC
89	P41	Hybrid	dP1	130	GGATGCTGGTACTTTTGTTGGCCGAGACCATATCCCGGTTTTGGGCCAACTCTTAGCGTGTCCGTTTTGAAACATTTCGAGTCGCGAGGGTTTTCCCATCGTTGGCCCGTATCGCGTTTTCTTATGAAGA
			dT2	54	GGTCGCGACCTTCTTTTCCCTCGCGACTCGAAATGTTTCTTTTCGAGGTCGCCC
			rT3	54	GGAUCUUUCGCCUUUUCGCGAUACGGGCCAACGAUGGGUUUUGAAGGUCGCGAC
			rT4	53	GGGCGACCUCGUUUUGUACCAGCAUCCUCUUCAUAAGUUUUGGCGAAAGAUCC
			dS5	52	GGGCGACCTCGTTTTCCGGGATATGGTCTCGGCCAACTTTTCGAGGTCGCCC
			rP6	52	GGGCGACCUCGUUUUCGGACACGCUAAGAGUUGGCCCUUUUCGAGGUCGCCC
90	P42	Hybrid	dP1	130	GGATGCTGGTACTTTTGTTGGCCGAGACCATATCCCGGTTTTGGGCCAACTCTTAGCGTGTCCGTTTTGAAACATTTCGAGTCGCGAGGGTTTTCCCATCGTTGGCCCGTATCGCGTTTTCTTATGAAGA
			rT2	54	GGUCGCGACCUUCUUUUCCCUCGCGACUCGAAAUGUUUCUUUUCGAGGUCGCCC
			rT3	54	GGAUCUUUCGCCUUUUCGCGAUACGGGCCAACGAUGGGUUUUGAAGGUCGCGAC
			rT4	53	GGGCGACCUCGUUUUGUACCAGCAUCCUCUUCAUAAGUUUUGGCGAAAGAUCC
			dS5	52	GGGCGACCTCGTTTTCCGGGATATGGTCTCGGCCAACTTTTCGAGGTCGCCC
			dP6	52	GGGCGACCTCGTTTTCGGACACGCTAAGAGTTGGCCCTTTTCGAGGTCGCCC
91	P43	Hybrid	rP1	130	GGAUGCUGGUACUUUUGUUGGCCGAGACCAUAUCCCGGUUUUGGGCCAACUCUUAGCGUGUCCGUUUUGAAACAUUUCGAGUCGCGAGGGUUUUCCCAUCGUUGGCCCGUAUCGCGUUUUCUUAUGAAGA
			dT2	54	GGTCGCGACCTTCTTTTCCCTCGCGACTCGAAATGTTTCTTTTCGAGGTCGCCC
			dT3	54	GGATCTTTCGCCTTTTCGCGATACGGGCCAACGATGGGTTTTGAAGGTCGCGAC
			dT4	53	GGGCGACCTCGTTTTGTACCAGCATCCTCTTCATAAGTTTTGGCGAAAGATCC
			dS5	52	GGGCGACCTCGTTTTCCGGGATATGGTCTCGGCCAACTTTTCGAGGTCGCCC
			rP6	52	GGGCGACCUCGUUUUCGGACACGCUAAGAGUUGGCCCUUUUCGAGGUCGCCC
92	P44	Hybrid	rP1	130	GGAUGCUGGUACUUUUGUUGGCCGAGACCAUAUCCCGGUUUUGGGCCAACUCUUAGCGUGUCCGUUUUGAAACAUUUCGAGUCGCGAGGGUUUUCCCAUCGUUGGCCCGUAUCGCGUUUUCUUAUGAAGA
			rT2	54	GGUCGCGACCUUCUUUUCCCUCGCGACUCGAAAUGUUUCUUUUCGAGGUCGCCC
			dT3	54	GGATCTTTCGCCTTTTCGCGATACGGGCCAACGATGGGTTTTGAAGGTCGCGAC
			dT4	53	GGGCGACCTCGTTTTGTACCAGCATCCTCTTCATAAGTTTTGGCGAAAGATCC
			dS5	52	GGGCGACCTCGTTTTCCGGGATATGGTCTCGGCCAACTTTTCGAGGTCGCCC
			dP6	52	GGGCGACCTCGTTTTCGGACACGCTAAGAGTTGGCCCTTTTCGAGGTCGCCC
93	P45	Hybrid	rP1	130	GGAUGCUGGUACUUUUGUUGGCCGAGACCAUAUCCCGGUUUUGGGCCAACUCUUAGCGUGUCCGUUUUGAAACAUUUCGAGUCGCGAGGGUUUUCCCAUCGUUGGCCCGUAUCGCGUUUUCUUAUGAAGA
			dT2	54	GGTCGCGACCTTCTTTTCCCTCGCGACTCGAAATGTTTCTTTTCGAGGTCGCCC
			rT3	54	GGAUCUUUCGCCUUUUCGCGAUACGGGCCAACGAUGGGUUUUGAAGGUCGCGAC
			dT4	53	GGGCGACCTCGTTTTGTACCAGCATCCTCTTCATAAGTTTTGGCGAAAGATCC
			dS5	52	GGGCGACCTCGTTTTCCGGGATATGGTCTCGGCCAACTTTTCGAGGTCGCCC
			dP6	52	GGGCGACCTCGTTTTCGGACACGCTAAGAGTTGGCCCTTTTCGAGGTCGCCC
94	P46	Hybrid	rP1	130	GGAUGCUGGUACUUUUGUUGGCCGAGACCAUAUCCCGGUUUUGGGCCAACUCUUAGCGUGUCCGUUUUGAAACAUUUCGAGUCGCGAGGGUUUUCCCAUCGUUGGCCCGUAUCGCGUUUUCUUAUGAAGA
			dT2	54	GGTCGCGACCTTCTTTTCCCTCGCGACTCGAAATGTTTCTTTTCGAGGTCGCCC
			dT3	54	GGATCTTTCGCCTTTTCGCGATACGGGCCAACGATGGGTTTTGAAGGTCGCGAC
			rT4	53	GGGCGACCUCGUUUUGUACCAGCAUCCUCUUCAUAAGUUUUGGCGAAAGAUCC
			dS5	52	GGGCGACCTCGTTTTCCGGGATATGGTCTCGGCCAACTTTTCGAGGTCGCCC
			dP6	52	GGGCGACCTCGTTTTCGGACACGCTAAGAGTTGGCCCTTTTCGAGGTCGCCC
95	P47	Hybrid	rP1	130	GGAUGCUGGUACUUUUGUUGGCCGAGACCAUAUCCCGGUUUUGGGCCAACUCUUAGCGUGUCCGUUUUGAAACAUUUCGAGUCGCGAGGGUUUUCCCAUCGUUGGCCCGUAUCGCGUUUUCUUAUGAAGA
			dT2	54	GGTCGCGACCTTCTTTTCCCTCGCGACTCGAAATGTTTCTTTTCGAGGTCGCCC
			dT3	54	GGATCTTTCGCCTTTTCGCGATACGGGCCAACGATGGGTTTTGAAGGTCGCGAC
			dT4	53	GGGCGACCTCGTTTTGTACCAGCATCCTCTTCATAAGTTTTGGCGAAAGATCC
			rS5	52	GGGCGACCUCGUUUUCCGGGAUAUGGUCUCGGCCAACUUUUCGAGGUCGCCC
			dP6	52	GGGCGACCTCGTTTTCGGACACGCTAAGAGTTGGCCCTTTTCGAGGTCGCCC
96	P48	Hybrid	dP1	130	GGATGCTGGTACTTTTGTTGGCCGAGACCATATCCCGGTTTTGGGCCAACTCTTAGCGTGTCCGTTTTGAAACATTTCGAGTCGCGAGGGTTTTCCCATCGTTGGCCCGTATCGCGTTTTCTTATGAAGA
			dT2	54	GGTCGCGACCTTCTTTTCCCTCGCGACTCGAAATGTTTCTTTTCGAGGTCGCCC
			dT3	54	GGATCTTTCGCCTTTTCGCGATACGGGCCAACGATGGGTTTTGAAGGTCGCGAC
			rT4	53	GGGCGACCUCGUUUUGUACCAGCAUCCUCUUCAUAAGUUUUGGCGAAAGAUCC
			rS5	52	GGGCGACCUCGUUUUCCGGGAUAUGGUCUCGGCCAACUUUUCGAGGUCGCCC
			dP6	52	GGGCGACCTCGTTTTCGGACACGCTAAGAGTTGGCCCTTTTCGAGGTCGCCC
97	P49	Hybrid	dP1	130	GGATGCTGGTACTTTTGTTGGCCGAGACCATATCCCGGTTTTGGGCCAACTCTTAGCGTGTCCGTTTTGAAACATTTCGAGTCGCGAGGGTTTTCCCATCGTTGGCCCGTATCGCGTTTTCTTATGAAGA
			dT2	54	GGTCGCGACCTTCTTTTCCCTCGCGACTCGAAATGTTTCTTTTCGAGGTCGCCC
			dT3	54	GGATCTTTCGCCTTTTCGCGATACGGGCCAACGATGGGTTTTGAAGGTCGCGAC
			dT4	53	GGGCGACCTCGTTTTGTACCAGCATCCTCTTCATAAGTTTTGGCGAAAGATCC
			rS5	52	GGGCGACCUCGUUUUCCGGGAUAUGGUCUCGGCCAACUUUUCGAGGUCGCCC
			rP6	52	GGGCGACCUCGUUUUCGGACACGCUAAGAGUUGGCCCUUUUCGAGGUCGCCC
98	P50	Hybrid	dP1	130	GGATGCTGGTACTTTTGTTGGCCGAGACCATATCCCGGTTTTGGGCCAACTCTTAGCGTGTCCGTTTTGAAACATTTCGAGTCGCGAGGGTTTTCCCATCGTTGGCCCGTATCGCGTTTTCTTATGAAGA
			rT2	54	GGUCGCGACCUUCUUUUCCCUCGCGACUCGAAAUGUUUCUUUUCGAGGUCGCCC
			dT3	54	GGATCTTTCGCCTTTTCGCGATACGGGCCAACGATGGGTTTTGAAGGTCGCGAC
			dT4	53	GGGCGACCTCGTTTTGTACCAGCATCCTCTTCATAAGTTTTGGCGAAAGATCC
			dS5	52	GGGCGACCTCGTTTTCCGGGATATGGTCTCGGCCAACTTTTCGAGGTCGCCC
			rP6	52	GGGCGACCUCGUUUUCGGACACGCUAAGAGUUGGCCCUUUUCGAGGUCGCCC
99	P51	Hybrid	dP1	130	GGATGCTGGTACTTTTGTTGGCCGAGACCATATCCCGGTTTTGGGCCAACTCTTAGCGTGTCCGTTTTGAAACATTTCGAGTCGCGAGGGTTTTCCCATCGTTGGCCCGTATCGCGTTTTCTTATGAAGA
			dT2	54	GGTCGCGACCTTCTTTTCCCTCGCGACTCGAAATGTTTCTTTTCGAGGTCGCCC
			rT3	54	GGAUCUUUCGCCUUUUCGCGAUACGGGCCAACGAUGGGUUUUGAAGGUCGCGAC
			rT4	53	GGGCGACCUCGUUUUGUACCAGCAUCCUCUUCAUAAGUUUUGGCGAAAGAUCC
			dS5	52	GGGCGACCTCGTTTTCCGGGATATGGTCTCGGCCAACTTTTCGAGGTCGCCC
			dP6	52	GGGCGACCTCGTTTTCGGACACGCTAAGAGTTGGCCCTTTTCGAGGTCGCCC
100	P52	Hybrid	dP1	130	GGATGCTGGTACTTTTGTTGGCCGAGACCATATCCCGGTTTTGGGCCAACTCTTAGCGTGTCCGTTTTGAAACATTTCGAGTCGCGAGGGTTTTCCCATCGTTGGCCCGTATCGCGTTTTCTTATGAAGA
			rT2	54	GGUCGCGACCUUCUUUUCCCUCGCGACUCGAAAUGUUUCUUUUCGAGGUCGCCC
			dT3	54	GGATCTTTCGCCTTTTCGCGATACGGGCCAACGATGGGTTTTGAAGGTCGCGAC
			rT4	53	GGGCGACCUCGUUUUGUACCAGCAUCCUCUUCAUAAGUUUUGGCGAAAGAUCC
			dS5	52	GGGCGACCTCGTTTTCCGGGATATGGTCTCGGCCAACTTTTCGAGGTCGCCC
			dP6	52	GGGCGACCTCGTTTTCGGACACGCTAAGAGTTGGCCCTTTTCGAGGTCGCCC
101	P53	Hybrid	dP1	130	GGATGCTGGTACTTTTGTTGGCCGAGACCATATCCCGGTTTTGGGCCAACTCTTAGCGTGTCCGTTTTGAAACATTTCGAGTCGCGAGGGTTTTCCCATCGTTGGCCCGTATCGCGTTTTCTTATGAAGA
			dT2	54	GGTCGCGACCTTCTTTTCCCTCGCGACTCGAAATGTTTCTTTTCGAGGTCGCCC
			dT3	54	GGATCTTTCGCCTTTTCGCGATACGGGCCAACGATGGGTTTTGAAGGTCGCGAC
			rT4	53	GGGCGACCUCGUUUUGUACCAGCAUCCUCUUCAUAAGUUUUGGCGAAAGAUCC
			dS5	52	GGGCGACCTCGTTTTCCGGGATATGGTCTCGGCCAACTTTTCGAGGTCGCCC
			rP6	52	GGGCGACCUCGUUUUCGGACACGCUAAGAGUUGGCCCUUUUCGAGGUCGCCC
102	P54	Hybrid	dP1	130	GGATGCTGGTACTTTTGTTGGCCGAGACCATATCCCGGTTTTGGGCCAACTCTTAGCGTGTCCGTTTTGAAACATTTCGAGTCGCGAGGGTTTTCCCATCGTTGGCCCGTATCGCGTTTTCTTATGAAGA
			dT2	54	GGTCGCGACCTTCTTTTCCCTCGCGACTCGAAATGTTTCTTTTCGAGGTCGCCC
			rT3	54	GGAUCUUUCGCCUUUUCGCGAUACGGGCCAACGAUGGGUUUUGAAGGUCGCGAC
			dT4	53	GGGCGACCTCGTTTTGTACCAGCATCCTCTTCATAAGTTTTGGCGAAAGATCC
			dS5	52	GGGCGACCTCGTTTTCCGGGATATGGTCTCGGCCAACTTTTCGAGGTCGCCC
			rP6	52	GGGCGACCUCGUUUUCGGACACGCUAAGAGUUGGCCCUUUUCGAGGUCGCCC
103	P55	Hybrid	dP1	130	GGATGCTGGTACTTTTGTTGGCCGAGACCATATCCCGGTTTTGGGCCAACTCTTAGCGTGTCCGTTTTGAAACATTTCGAGTCGCGAGGGTTTTCCCATCGTTGGCCCGTATCGCGTTTTCTTATGAAGA
			dT2	54	GGTCGCGACCTTCTTTTCCCTCGCGACTCGAAATGTTTCTTTTCGAGGTCGCCC
			rT3	54	GGAUCUUUCGCCUUUUCGCGAUACGGGCCAACGAUGGGUUUUGAAGGUCGCGAC
			dT4	53	GGGCGACCTCGTTTTGTACCAGCATCCTCTTCATAAGTTTTGGCGAAAGATCC
			rS5	52	GGGCGACCUCGUUUUCCGGGAUAUGGUCUCGGCCAACUUUUCGAGGUCGCCC
			dP6	52	GGGCGACCTCGTTTTCGGACACGCTAAGAGTTGGCCCTTTTCGAGGTCGCCC
104	P56	Hybrid	dP1	130	GGATGCTGGTACTTTTGTTGGCCGAGACCATATCCCGGTTTTGGGCCAACTCTTAGCGTGTCCGTTTTGAAACATTTCGAGTCGCGAGGGTTTTCCCATCGTTGGCCCGTATCGCGTTTTCTTATGAAGA
			rT2	54	GGUCGCGACCUUCUUUUCCCUCGCGACUCGAAAUGUUUCUUUUCGAGGUCGCCC
			dT3	54	GGATCTTTCGCCTTTTCGCGATACGGGCCAACGATGGGTTTTGAAGGTCGCGAC
			dT4	53	GGGCGACCTCGTTTTGTACCAGCATCCTCTTCATAAGTTTTGGCGAAAGATCC
			rS5	52	GGGCGACCUCGUUUUCCGGGAUAUGGUCUCGGCCAACUUUUCGAGGUCGCCC
			dP6	52	GGGCGACCTCGTTTTCGGACACGCTAAGAGTTGGCCCTTTTCGAGGTCGCCC
105	P57	Hybrid	dP1	130	GGATGCTGGTACTTTTGTTGGCCGAGACCATATCCCGGTTTTGGGCCAACTCTTAGCGTGTCCGTTTTGAAACATTTCGAGTCGCGAGGGTTTTCCCATCGTTGGCCCGTATCGCGTTTTCTTATGAAGA
			rT2	54	GGUCGCGACCUUCUUUUCCCUCGCGACUCGAAAUGUUUCUUUUCGAGGUCGCCC
			rT3	54	GGAUCUUUCGCCUUUUCGCGAUACGGGCCAACGAUGGGUUUUGAAGGUCGCGAC
			dT4	53	GGGCGACCTCGTTTTGTACCAGCATCCTCTTCATAAGTTTTGGCGAAAGATCC
			dS5	52	GGGCGACCTCGTTTTCCGGGATATGGTCTCGGCCAACTTTTCGAGGTCGCCC
			dP6	52	GGGCGACCTCGTTTTCGGACACGCTAAGAGTTGGCCCTTTTCGAGGTCGCCC
106	P58	Hybrid	dP1	130	GGATGCTGGTACTTTTGTTGGCCGAGACCATATCCCGGTTTTGGGCCAACTCTTAGCGTGTCCGTTTTGAAACATTTCGAGTCGCGAGGGTTTTCCCATCGTTGGCCCGTATCGCGTTTTCTTATGAAGA
			dT2	54	GGTCGCGACCTTCTTTTCCCTCGCGACTCGAAATGTTTCTTTTCGAGGTCGCCC
			dT3	54	GGATCTTTCGCCTTTTCGCGATACGGGCCAACGATGGGTTTTGAAGGTCGCGAC
			rT4	53	GGGCGACCUCGUUUUGUACCAGCAUCCUCUUCAUAAGUUUUGGCGAAAGAUCC
			dS5	52	GGGCGACCTCGTTTTCCGGGATATGGTCTCGGCCAACTTTTCGAGGTCGCCC
			dP6	52	GGGCGACCTCGTTTTCGGACACGCTAAGAGTTGGCCCTTTTCGAGGTCGCCC
107	P59	Hybrid	dP1	130	GGATGCTGGTACTTTTGTTGGCCGAGACCATATCCCGGTTTTGGGCCAACTCTTAGCGTGTCCGTTTTGAAACATTTCGAGTCGCGAGGGTTTTCCCATCGTTGGCCCGTATCGCGTTTTCTTATGAAGA
			dT2	54	GGTCGCGACCTTCTTTTCCCTCGCGACTCGAAATGTTTCTTTTCGAGGTCGCCC
			dT3	54	GGATCTTTCGCCTTTTCGCGATACGGGCCAACGATGGGTTTTGAAGGTCGCGAC
			dT4	53	GGGCGACCTCGTTTTGTACCAGCATCCTCTTCATAAGTTTTGGCGAAAGATCC
			rS5	52	GGGCGACCUCGUUUUCCGGGAUAUGGUCUCGGCCAACUUUUCGAGGUCGCCC
			dP6	52	GGGCGACCTCGTTTTCGGACACGCTAAGAGTTGGCCCTTTTCGAGGTCGCCC
108	P60	Hybrid	dP1	130	GGATGCTGGTACTTTTGTTGGCCGAGACCATATCCCGGTTTTGGGCCAACTCTTAGCGTGTCCGTTTTGAAACATTTCGAGTCGCGAGGGTTTTCCCATCGTTGGCCCGTATCGCGTTTTCTTATGAAGA
			dT2	54	GGTCGCGACCTTCTTTTCCCTCGCGACTCGAAATGTTTCTTTTCGAGGTCGCCC
			dT3	54	GGATCTTTCGCCTTTTCGCGATACGGGCCAACGATGGGTTTTGAAGGTCGCGAC
			dT4	53	GGGCGACCTCGTTTTGTACCAGCATCCTCTTCATAAGTTTTGGCGAAAGATCC
			dS5	52	GGGCGACCTCGTTTTCCGGGATATGGTCTCGGCCAACTTTTCGAGGTCGCCC
			rp6	52	GGGCGACCUCGUUUUCGGACACGCUAAGAGUUGGCCCUUUUCGAGGUCGCCC
109	P61	Hybrid	dP1	130	GGATGCTGGTACTTTTGTTGGCCGAGACCATATCCCGGTTTTGGGCCAACTCTTAGCGTGTCCGTTTTGAAACATTTCGAGTCGCGAGGGTTTTCCCATCGTTGGCCCGTATCGCGTTTTCTTATGAAGA
			rT2	54	GGUCGCGACCUUCUUUUCCCUCGCGACUCGAAAUGUUUCUUUUCGAGGUCGCCC
			dT3	54	GGATCTTTCGCCTTTTCGCGATACGGGCCAACGATGGGTTTTGAAGGTCGCGAC
			dT4	53	GGGCGACCTCGTTTTGTACCAGCATCCTCTTCATAAGTTTTGGCGAAAGATCC
			dS5	52	GGGCGACCTCGTTTTCCGGGATATGGTCTCGGCCAACTTTTCGAGGTCGCCC
			dP6	52	GGGCGACCTCGTTTTCGGACACGCTAAGAGTTGGCCCTTTTCGAGGTCGCCC
110	P62	Hybrid	dP1	130	GGATGCTGGTACTTTTGTTGGCCGAGACCATATCCCGGTTTTGGGCCAACTCTTAGCGTGTCCGTTTTGAAACATTTCGAGTCGCGAGGGTTTTCCCATCGTTGGCCCGTATCGCGTTTTCTTATGAAGA
			dT2	54	GGTCGCGACCTTCTTTTCCCTCGCGACTCGAAATGTTTCTTTTCGAGGTCGCCC
			rT3	54	GGAUCUUUCGCCUUUUCGCGAUACGGGCCAACGAUGGGUUUUGAAGGUCGCGAC
			dT4	53	GGGCGACCTCGTTTTGTACCAGCATCCTCTTCATAAGTTTTGGCGAAAGATCC
			dS5	52	GGGCGACCTCGTTTTCCGGGATATGGTCTCGGCCAACTTTTCGAGGTCGCCC
			dP6	52	GGGCGACCTCGTTTTCGGACACGCTAAGAGTTGGCCCTTTTCGAGGTCGCCC
111	P63	Hybrid	rP1	130	GGAUGCUGGUACUUUUGUUGGCCGAGACCAUAUCCCGGUUUUGGGCCAACUCUUAGCGUGUCCGUUUUGAAACAUUUCGAGUCGCGAGGGUUUUCCCAUCGUUGGCCCGUAUCGCGUUUUCUUAUGAAGA
			dT2	54	GGTCGCGACCTTCTTTTCCCTCGCGACTCGAAATGTTTCTTTTCGAGGTCGCCC
			dT3	54	GGATCTTTCGCCTTTTCGCGATACGGGCCAACGATGGGTTTTGAAGGTCGCGAC
			dT4	53	GGGCGACCTCGTTTTGTACCAGCATCCTCTTCATAAGTTTTGGCGAAAGATCC
			dS5	52	GGGCGACCTCGTTTTCCGGGATATGGTCTCGGCCAACTTTTCGAGGTCGCCC
			dP6	52	GGGCGACCTCGTTTTCGGACACGCTAAGAGTTGGCCCTTTTCGAGGTCGCCC
112	P64	DNA	dP1	130	GGATGCTGGTACTTTTGTTGGCCGAGACCATATCCCGGTTTTGGGCCAACTCTTAGCGTGTCCGTTTTGAAACATTTCGAGTCGCGAGGGTTTTCCCATCGTTGGCCCGTATCGCGTTTTCTTATGAAGA
			dT2	54	GGTCGCGACCTTCTTTTCCCTCGCGACTCGAAATGTTTCTTTTCGAGGTCGCCC
			dT3	54	GGATCTTTCGCCTTTTCGCGATACGGGCCAACGATGGGTTTTGAAGGTCGCGAC
			dT4	53	GGGCGACCTCGTTTTGTACCAGCATCCTCTTCATAAGTTTTGGCGAAAGATCC
			dS5	52	GGGCGACCTCGTTTTCCGGGATATGGTCTCGGCCAACTTTTCGAGGTCGCCC
			dP6	52	GGGCGACCTCGTTTTCGGACACGCTAAGAGTTGGCCCTTTTCGAGGTCGCCC
	CUBE VARIANTS
113	C1	DNA	dA	52	GGCAACTTTGATCCCTCGGTTTAGCGCCGGCCTTTTCTCCCACACTTTCACG
			dB	52	GGGAAATTTCGTGGTAGGTTTTGTTGCCCGTGTTTCTACGATTACTTTGGTC
			dC	52	GGACATTTTCGAGACAGCATTTTTTCCCGACCTTTGCGGATTGTATTTTAGG
			dD	52	GGCGCTTTTGACCTTCTGCTTTATGTCCCCTATTTCTTAATGACTTTTGGCC
			dE	52	GGGAGATTTAGTCATTAAGTTTTACAATCCGCTTTGTAATCGTAGTTTGTGT
			dF	52	GGGATCTTTACCTACCACGTTTTGCTGTCTCGTTTGCAGAAGGTCTTTCCGA
114	C2	hybrid	rA	52	GGCAACUUUGAUCCCUCGGUUUAGCGCCGGCCUUUUCUCCCACACUUUCACG
			dB	52	GGGAAATTTCGTGGTAGGTTTTGTTGCCCGTGTTTCTACGATTACTTTGGTC
			dC	52	GGACATTTTCGAGACAGCATTTTTTCCCGACCTTTGCGGATTGTATTTTAGG
			dD	52	GGCGCTTTTGACCTTCTGCTTTATGTCCCCTATTTCTTAATGACTTTTGGCC
			dE	52	GGGAGATTTAGTCATTAAGTTTTACAATCCGCTTTGTAATCGTAGTTTGTGT
			dF	52	GGGATCTTTACCTACCACGTTTTGCTGTCTCGTTTGCAGAAGGTCTTTCCGA
115	C3	hybrid	dA	52	GGCAACTTTGATCCCTCGGTTTAGCGCCGGCCTTTTCTCCCACACTTTCACG
			rB	52	GGGAAAUUUCGUGGUAGGUUUUGUUGCCCGUGUUUCUACGAUUACUUUGGUC
			dC	52	GGACATTTTCGAGACAGCATTTTTTCCCGACCTTTGCGGATTGTATTTTAGG
			dD	52	GGCGCTTTTGACCTTCTGCTTTATGTCCCCTATTTCTTAATGACTTTTGGCC
			dE	52	GGGAGATTTAGTCATTAAGTTTTACAATCCGCTTTGTAATCGTAGTTTGTGT
			dF	52	GGGATCTTTACCTACCACGTTTTGCTGTCTCGTTTGCAGAAGGTCTTTCCGA
116	C4	hybrid	dA	52	GGCAACTTTGATCCCTCGGTTTAGCGCCGGCCTTTTCTCCCACACTTTCACG
			dB	52	GGGAAATTTCGTGGTAGGTTTTGTTGCCCGTGTTTCTACGATTACTTTGGTC
			rC	52	GGACAUUUUCGAGACAGCAUUUUUUCCCGACCUUUGCGGAUUGUAUUUUAGG
			dD	52	GGCGCTTTTGACCTTCTGCTTTATGTCCCCTATTTCTTAATGACTTTTGGCC
			dE	52	GGGAGATTTAGTCATTAAGTTTTACAATCCGCTTTGTAATCGTAGTTTGTGT
			dF	52	GGGATCTTTACCTACCACGTTTTGCTGTCTCGTTTGCAGAAGGTCTTTCCGA
117	C5	hybrid	dA	52	GGCAACTTTGATCCCTCGGTTTAGCGCCGGCCTTTTCTCCCACACTTTCACG
			dB	52	GGGAAATTTCGTGGTAGGTTTTGTTGCCCGTGTTTCTACGATTACTTTGGTC
			dC	52	GGACATTTTCGAGACAGCATTTTTTCCCGACCTTTGCGGATTGTATTTTAGG
			rD	52	GGCGCUUUUGACCUUCUGCUUUAUGUCCCCUAUUUCUUAAUGACUUUUGGCC
			dE	52	GGGAGATTTAGTCATTAAGTTTTACAATCCGCTTTGTAATCGTAGTTTGTGT
			dF	52	GGGATCTTTACCTACCACGTTTTGCTGTCTCGTTTGCAGAAGGTCTTTCCGA
118	C6	hybrid	dA	52	GGCAACTTTGATCCCTCGGTTTAGCGCCGGCCTTTTCTCCCACACTTTCACG
			dB	52	GGGAAATTTCGTGGTAGGTTTTGTTGCCCGTGTTTCTACGATTACTTTGGTC
			dC	52	GGACATTTTCGAGACAGCATTTTTTCCCGACCTTTGCGGATTGTATTTTAGG
			dD	52	GGCGCTTTTGACCTTCTGCTTTATGTCCCCTATTTCTTAATGACTTTTGGCC
			rE	52	GGGAGAUUUAGUCAUUAAGUUUUACAAUCCGCUUUGUAAUCGUAGUUUGUGU
			dF	52	GGGATCTTTACCTACCACGTTTTGCTGTCTCGTTTGCAGAAGGTCTTTCCGA
119	C7	hybrid	dA	52	GGCAACTTTGATCCCTCGGTTTAGCGCCGGCCTTTTCTCCCACACTTTCACG
			dB	52	GGGAAATTTCGTGGTAGGTTTTGTTGCCCGTGTTTCTACGATTACTTTGGTC
			dC	52	GGACATTTTCGAGACAGCATTTTTTCCCGACCTTTGCGGATTGTATTTTAGG
			dD	52	GGCGCTTTTGACCTTCTGCTTTATGTCCCCTATTTCTTAATGACTTTTGGCC
			dE	52	GGGAGATTTAGTCATTAAGTTTTACAATCCGCTTTGTAATCGTAGTTTGTGT
			rF	52	GGGAUCUUUACCUACCACGUUUUGCUGUCUCGUUUGCAGAAGGUCUUUCCGA
120	C8	hybrid	rA	52	GGCAACUUUGAUCCCUCGGUUUAGCGCCGGCCUUUUCUCCCACACUUUCACG
			rB	52	GGGAAAUUUCGUGGUAGGUUUUGUUGCCCGUGUUUCUACGAUUACUUUGGUC
			dC	52	GGACATTTTCGAGACAGCATTTTTTCCCGACCTTTGCGGATTGTATTTTAGG
			dD	52	GGCGCTTTTGACCTTCTGCTTTATGTCCCCTATTTCTTAATGACTTTTGGCC
			dE	52	GGGAGATTTAGTCATTAAGTTTTACAATCCGCTTTGTAATCGTAGTTTGTGT
			dF	52	GGGATCTTTACCTACCACGTTTTGCTGTCTCGTTTGCAGAAGGTCTTTCCGA
121	C9	hybrid	rA	52	GGCAACUUUGAUCCCUCGGUUUAGCGCCGGCCUUUUCUCCCACACUUUCACG
			dB	52	GGGAAATTTCGTGGTAGGTTTTGTTGCCCGTGTTTCTACGATTACTTTGGTC
			rC	52	GGACAUUUUCGAGACAGCAUUUUUUCCCGACCUUUGCGGAUUGUAUUUUAGG
			dD	52	GGCGCTTTTGACCTTCTGCTTTATGTCCCCTATTTCTTAATGACTTTTGGCC
			dE	52	GGGAGATTTAGTCATTAAGTTTTACAATCCGCTTTGTAATCGTAGTTTGTGT
			dF	52	GGGATCTTTACCTACCACGTTTTGCTGTCTCGTTTGCAGAAGGTCTTTCCGA
122	C10	hybrid	rA	52	GGCAACUUUGAUCCCUCGGUUUAGCGCCGGCCUUUUCUCCCACACUUUCACG
			dB	52	GGGAAATTTCGTGGTAGGTTTTGTTGCCCGTGTTTCTACGATTACTTTGGTC
			dC	52	GGACATTTTCGAGACAGCATTTTTTCCCGACCTTTGCGGATTGTATTTTAGG
			rD	52	GGCGCUUUUGACCUUCUGCUUUAUGUCCCCUAUUUCUUAAUGACUUUUGGCC
			dE	52	GGGAGATTTAGTCATTAAGTTTTACAATCCGCTTTGTAATCGTAGTTTGTGT
			dF	52	GGGATCTTTACCTACCACGTTTTGCTGTCTCGTTTGCAGAAGGTCTTTCCGA
123	C11	hybrid	rA	52	GGCAACUUUGAUCCCUCGGUUUAGCGCCGGCCUUUUCUCCCACACUUUCACG
			dB	52	GGGAAATTTCGTGGTAGGTTTTGTTGCCCGTGTTTCTACGATTACTTTGGTC
			dC	52	GGACATTTTCGAGACAGCATTTTTTCCCGACCTTTGCGGATTGTATTTTAGG
			dD	52	GGCGCTTTTGACCTTCTGCTTTATGTCCCCTATTTCTTAATGACTTTTGGCC
			rE	52	GGGAGAUUUAGUCAUUAAGUUUUACAAUCCGCUUUGUAAUCGUAGUUUGUGU
			dF	52	GGGATCTTTACCTACCACGTTTTGCTGTCTCGTTTGCAGAAGGTCTTTCCGA
124	C12	hybrid	rA	52	GGCAACUUUGAUCCCUCGGUUUAGCGCCGGCCUUUUCUCCCACACUUUCACG
			dB	52	GGGAAATTTCGTGGTAGGTTTTGTTGCCCGTGTTTCTACGATTACTTTGGTC
			dC	52	GGACATTTTCGAGACAGCATTTTTTCCCGACCTTTGCGGATTGTATTTTAGG
			dD	52	GGCGCTTTTGACCTTCTGCTTTATGTCCCCTATTTCTTAATGACTTTTGGCC
			dE	52	GGGAGATTTAGTCATTAAGTTTTACAATCCGCTTTGTAATCGTAGTTTGTGT
			rF	52	GGGAUCUUUACCUACCACGUUUUGCUGUCUCGUUUGCAGAAGGUCUUUCCGA
125	C13	hybrid	dA	52	GGCAACTTTGATCCCTCGGTTTAGCGCCGGCCTTTTCTCCCACACTTTCACG
			rB	52	GGGAAAUUUCGUGGUAGGUUUUGUUGCCCGUGUUUCUACGAUUACUUUGGUC
			rC	52	GGACAUUUUCGAGACAGCAUUUUUUCCCGACCUUUGCGGAUUGUAUUUUAGG
			dD	52	GGCGCTTTTGACCTTCTGCTTTATGTCCCCTATTTCTTAATGACTTTTGGCC
			dE	52	GGGAGATTTAGTCATTAAGTTTTACAATCCGCTTTGTAATCGTAGTTTGTGT
			dF	52	GGGATCTTTACCTACCACGTTTTGCTGTCTCGTTTGCAGAAGGTCTTTCCGA
126	C14	hybrid	dA	52	GGCAACTTTGATCCCTCGGTTTAGCGCCGGCCTTTTCTCCCACACTTTCACG
			rB	52	GGGAAAUUUCGUGGUAGGUUUUGUUGCCCGUGUUUCUACGAUUACUUUGGUC
			dC	52	GGACATTTTCGAGACAGCATTTTTTCCCGACCTTTGCGGATTGTATTTTAGG
			rD	52	GGCGCUUUUGACCUUCUGCUUUAUGUCCCCUAUUUCUUAAUGACUUUUGGCC
			dE	52	GGGAGATTTAGTCATTAAGTTTTACAATCCGCTTTGTAATCGTAGTTTGTGT
			dF	52	GGGATCTTTACCTACCACGTTTTGCTGTCTCGTTTGCAGAAGGTCTTTCCGA
127	C15	hybrid	dA	52	GGCAACTTTGATCCCTCGGTTTAGCGCCGGCCTTTTCTCCCACACTTTCACG
			rB	52	GGGAAAUUUCGUGGUAGGUUUUGUUGCCCGUGUUUCUACGAUUACUUUGGUC
			dC	52	GGACATTTTCGAGACAGCATTTTTTCCCGACCTTTGCGGATTGTATTTTAGG
			dD	52	GGCGCTTTTGACCTTCTGCTTTATGTCCCCTATTTCTTAATGACTTTTGGCC
			rE	52	GGGAGAUUUAGUCAUUAAGUUUUACAAUCCGCUUUGUAAUCGUAGUUUGUGU
			dF	52	GGGATCTTTACCTACCACGTTTTGCTGTCTCGTTTGCAGAAGGTCTTTCCGA
128	C16	hybrid	dA	52	GGCAACTTTGATCCCTCGGTTTAGCGCCGGCCTTTTCTCCCACACTTTCACG
			rB	52	GGGAAAUUUCGUGGUAGGUUUUGUUGCCCGUGUUUCUACGAUUACUUUGGUC
			dC	52	GGACATTTTCGAGACAGCATTTTTTCCCGACCTTTGCGGATTGTATTTTAGG
			dD	52	GGCGCTTTTGACCTTCTGCTTTATGTCCCCTATTTCTTAATGACTTTTGGCC
			dE	52	GGGAGATTTAGTCATTAAGTTTTACAATCCGCTTTGTAATCGTAGTTTGTGT
			rF	52	GGGAUCUUUACCUACCACGUUUUGCUGUCUCGUUUGCAGAAGGUCUUUCCGA
129	C17	hybrid	dA	52	GGCAACTTTGATCCCTCGGTTTAGCGCCGGCCTTTTCTCCCACACTTTCACG
			dB	52	GGGAAATTTCGTGGTAGGTTTTGTTGCCCGTGTTTCTACGATTACTTTGGTC
			rC	52	GGACAUUUUCGAGACAGCAUUUUUUCCCGACCUUUGCGGAUUGUAUUUUAGG
			rD	52	GGCGCUUUUGACCUUCUGCUUUAUGUCCCCUAUUUCUUAAUGACUUUUGGCC
			dE	52	GGGAGATTTAGTCATTAAGTTTTACAATCCGCTTTGTAATCGTAGTTTGTGT
			dF	52	GGGATCTTTACCTACCACGTTTTGCTGTCTCGTTTGCAGAAGGTCTTTCCGA
130	C18	hybrid	dA	52	GGCAACTTTGATCCCTCGGTTTAGCGCCGGCCTTTTCTCCCACACTTTCACG
			dB	52	GGGAAATTTCGTGGTAGGTTTTGTTGCCCGTGTTTCTACGATTACTTTGGTC
			rC	52	GGACAUUUUCGAGACAGCAUUUUUUCCCGACCUUUGCGGAUUGUAUUUUAGG
			dD	52	GGCGCTTTTGACCTTCTGCTTTATGTCCCCTATTTCTTAATGACTTTTGGCC
			rE	52	GGGAGAUUUAGUCAUUAAGUUUUACAAUCCGCUUUGUAAUCGUAGUUUGUGU
			dF	52	GGGATCTTTACCTACCACGTTTTGCTGTCTCGTTTGCAGAAGGTCTTTCCGA
131	C19	hybrid	dA	52	GGCAACTTTGATCCCTCGGTTTAGCGCCGGCCTTTTCTCCCACACTTTCACG
			dB	52	GGGAAATTTCGTGGTAGGTTTTGTTGCCCGTGTTTCTACGATTACTTTGGTC
			rC	52	GGACAUUUUCGAGACAGCAUUUUUUCCCGACCUUUGCGGAUUGUAUUUUAGG
			dD	52	GGCGCTTTTGACCTTCTGCTTTATGTCCCCTATTTCTTAATGACTTTTGGCC
			dE	52	GGGAGATTTAGTCATTAAGTTTTACAATCCGCTTTGTAATCGTAGTTTGTGT
			rF	52	GGGAUCUUUACCUACCACGUUUUGCUGUCUCGUUUGCAGAAGGUCUUUCCGA
132	C20	hybrid	dA	52	GGCAACTTTGATCCCTCGGTTTAGCGCCGGCCTTTTCTCCCACACTTTCACG
			dB	52	GGGAAATTTCGTGGTAGGTTTTGTTGCCCGTGTTTCTACGATTACTTTGGTC
			dC	52	GGACATTTTCGAGACAGCATTTTTTCCCGACCTTTGCGGATTGTATTTTAGG
			rD	52	GGCGCUUUUGACCUUCUGCUUUAUGUCCCCUAUUUCUUAAUGACUUUUGGCC
			rE	52	GGGAGAUUUAGUCAUUAAGUUUUACAAUCCGCUUUGUAAUCGUAGUUUGUGU
			dF	52	GGGATCTTTACCTACCACGTTTTGCTGTCTCGTTTGCAGAAGGTCTTTCCGA
133	C21	hybrid	dA	52	GGCAACTTTGATCCCTCGGTTTAGCGCCGGCCTTTTCTCCCACACTTTCACG
			dB	52	GGGAAATTTCGTGGTAGGTTTTGTTGCCCGTGTTTCTACGATTACTTTGGTC
			dC	52	GGACATTTTCGAGACAGCATTTTTTCCCGACCTTTGCGGATTGTATTTTAGG
			rD	52	GGCGCUUUUGACCUUCUGCUUUAUGUCCCCUAUUUCUUAAUGACUUUUGGCC
			dE	52	GGGAGATTTAGTCATTAAGTTTTACAATCCGCTTTGTAATCGTAGTTTGTGT
			rF	52	GGGAUCUUUACCUACCACGUUUUGCUGUCUCGUUUGCAGAAGGUCUUUCCGA
134	C22	hybrid	dA	52	GGCAACTTTGATCCCTCGGTTTAGCGCCGGCCTTTTCTCCCACACTTTCACG
			dB	52	GGGAAATTTCGTGGTAGGTTTTGTTGCCCGTGTTTCTACGATTACTTTGGTC
			dC	52	GGACATTTTCGAGACAGCATTTTTTCCCGACCTTTGCGGATTGTATTTTAGG
			dD	52	GGCGCTTTTGACCTTCTGCTTTATGTCCCCTATTTCTTAATGACTTTTGGCC
			rE	52	GGGAGAUUUAGUCAUUAAGUUUUACAAUCCGCUUUGUAAUCGUAGUUUGUGU
			rF	52	GGGAUCUUUACCUACCACGUUUUGCUGUCUCGUUUGCAGAAGGUCUUUCCGA
135	C23	hybrid	rA	52	GGCAACUUUGAUCCCUCGGUUUAGCGCCGGCCUUUUCUCCCACACUUUCACG
			rB	52	GGGAAAUUUCGUGGUAGGUUUUGUUGCCCGUGUUUCUACGAUUACUUUGGUC
			rC	52	GGACAUUUUCGAGACAGCAUUUUUUCCCGACCUUUGCGGAUUGUAUUUUAGG
			dD	52	GGCGCTTTTGACCTTCTGCTTTATGTCCCCTATTTCTTAATGACTTTTGGCC
			dE	52	GGGAGATTTAGTCATTAAGTTTTACAATCCGCTTTGTAATCGTAGTTTGTGT
			dF	52	GGGATCTTTACCTACCACGTTTTGCTGTCTCGTTTGCAGAAGGTCTTTCCGA
136	C24	hybrid	rA	52	GGCAACUUUGAUCCCUCGGUUUAGCGCCGGCCUUUUCUCCCACACUUUCACG
			rB	52	GGGAAAUUUCGUGGUAGGUUUUGUUGCCCGUGUUUCUACGAUUACUUUGGUC
			dC	52	GGACATTTTCGAGACAGCATTTTTTCCCGACCTTTGCGGATTGTATTTTAGG
			rD	52	GGCGCUUUUGACCUUCUGCUUUAUGUCCCCUAUUUCUUAAUGACUUUUGGCC
			dE	52	GGGAGATTTAGTCATTAAGTTTTACAATCCGCTTTGTAATCGTAGTTTGTGT
			dF	52	GGGATCTTTACCTACCACGTTTTGCTGTCTCGTTTGCAGAAGGTCTTTCCGA
137	C25	hybrid	rA	52	GGCAACUUUGAUCCCUCGGUUUAGCGCCGGCCUUUUCUCCCACACUUUCACG
			rB	52	GGGAAAUUUCGUGGUAGGUUUUGUUGCCCGUGUUUCUACGAUUACUUUGGUC
			dC	52	GGACATTTTCGAGACAGCATTTTTTCCCGACCTTTGCGGATTGTATTTTAGG
			dD	52	GGCGCTTTTGACCTTCTGCTTTATGTCCCCTATTTCTTAATGACTTTTGGCC
			rE	52	GGGAGAUUUAGUCAUUAAGUUUUACAAUCCGCUUUGUAAUCGUAGUUUGUGU
			dF	52	GGGATCTTTACCTACCACGTTTTGCTGTCTCGTTTGCAGAAGGTCTTTCCGA
138	C26	hybrid	rA	52	GGCAACUUUGAUCCCUCGGUUUAGCGCCGGCCUUUUCUCCCACACUUUCACG
			rB	52	GGGAAAUUUCGUGGUAGGUUUUGUUGCCCGUGUUUCUACGAUUACUUUGGUC
			dC	52	GGACATTTTCGAGACAGCATTTTTTCCCGACCTTTGCGGATTGTATTTTAGG
			dD	52	GGCGCTTTTGACCTTCTGCTTTATGTCCCCTATTTCTTAATGACTTTTGGCC
			dE	52	GGGAGATTTAGTCATTAAGTTTTACAATCCGCTTTGTAATCGTAGTTTGTGT
			rF	52	GGGAUCUUUACCUACCACGUUUUGCUGUCUCGUUUGCAGAAGGUCUUUCCGA
139	C27	hybrid	rA	52	GGCAACUUUGAUCCCUCGGUUUAGCGCCGGCCUUUUCUCCCACACUUUCACG
			dB	52	GGGAAATTTCGTGGTAGGTTTTGTTGCCCGTGTTTCTACGATTACTTTGGTC
			rC	52	GGACAUUUUCGAGACAGCAUUUUUUCCCGACCUUUGCGGAUUGUAUUUUAGG
			rD	52	GGCGCUUUUGACCUUCUGCUUUAUGUCCCCUAUUUCUUAAUGACUUUUGGCC
			dE	52	GGGAGATTTAGTCATTAAGTTTTACAATCCGCTTTGTAATCGTAGTTTGTGT
			dF	52	GGGATCTTTACCTACCACGTTTTGCTGTCTCGTTTGCAGAAGGTCTTTCCGA
140	C28	hybrid	rA	52	GGCAACUUUGAUCCCUCGGUUUAGCGCCGGCCUUUUCUCCCACACUUUCACG
			dB	52	GGGAAATTTCGTGGTAGGTTTTGTTGCCCGTGTTTCTACGATTACTTTGGTC
			rC	52	GGACAUUUUCGAGACAGCAUUUUUUCCCGACCUUUGCGGAUUGUAUUUUAGG
			dD	52	GGCGCTTTTGACCTTCTGCTTTATGTCCCCTATTTCTTAATGACTTTTGGCC
			rE	52	GGGAGAUUUAGUCAUUAAGUUUUACAAUCCGCUUUGUAAUCGUAGUUUGUGU
			dF	52	GGGATCTTTACCTACCACGTTTTGCTGTCTCGTTTGCAGAAGGTCTTTCCGA
141	C29	hybrid	rA	52	GGCAACUUUGAUCCCUCGGUUUAGCGCCGGCCUUUUCUCCCACACUUUCACG
			dB	52	GGGAAATTTCGTGGTAGGTTTTGTTGCCCGTGTTTCTACGATTACTTTGGTC
			rC	52	GGACAUUUUCGAGACAGCAUUUUUUCCCGACCUUUGCGGAUUGUAUUUUAGG
			dD	52	GGCGCTTTTGACCTTCTGCTTTATGTCCCCTATTTCTTAATGACTTTTGGCC
			dE	52	GGGAGATTTAGTCATTAAGTTTTACAATCCGCTTTGTAATCGTAGTTTGTGT
			rF	52	GGGAUCUUUACCUACCACGUUUUGCUGUCUCGUUUGCAGAAGGUCUUUCCGA
142	C30	hybrid	rA	52	GGCAACUUUGAUCCCUCGGUUUAGCGCCGGCCUUUUCUCCCACACUUUCACG
			dB	52	GGGAAATTTCGTGGTAGGTTTTGTTGCCCGTGTTTCTACGATTACTTTGGTC
			dC	52	GGACATTTTCGAGACAGCATTTTTTCCCGACCTTTGCGGATTGTATTTTAGG
			rD	52	GGCGCUUUUGACCUUCUGCUUUAUGUCCCCUAUUUCUUAAUGACUUUUGGCC
			rE	52	GGGAGAUUUAGUCAUUAAGUUUUACAAUCCGCUUUGUAAUCGUAGUUUGUGU
			dF	52	GGGATCTTTACCTACCACGTTTTGCTGTCTCGTTTGCAGAAGGTCTTTCCGA
143	C31	hybrid	rA	52	GGCAACUUUGAUCCCUCGGUUUAGCGCCGGCCUUUUCUCCCACACUUUCACG
			dB	52	GGGAAATTTCGTGGTAGGTTTTGTTGCCCGTGTTTCTACGATTACTTTGGTC
			dC	52	GGACATTTTCGAGACAGCATTTTTTCCCGACCTTTGCGGATTGTATTTTAGG
			rD	52	GGCGCUUUUGACCUUCUGCUUUAUGUCCCCUAUUUCUUAAUGACUUUUGGCC
			dE	52	GGGAGATTTAGTCATTAAGTTTTACAATCCGCTTTGTAATCGTAGTTTGTGT
			rF	52	GGGAUCUUUACCUACCACGUUUUGCUGUCUCGUUUGCAGAAGGUCUUUCCGA
144	C32	hybrid	rA	52	GGCAACUUUGAUCCCUCGGUUUAGCGCCGGCCUUUUCUCCCACACUUUCACG
			dB	52	GGGAAATTTCGTGGTAGGTTTTGTTGCCCGTGTTTCTACGATTACTTTGGTC
			dC	52	GGACATTTTCGAGACAGCATTTTTTCCCGACCTTTGCGGATTGTATTTTAGG
			dD	52	GGCGCTTTTGACCTTCTGCTTTATGTCCCCTATTTCTTAATGACTTTTGGCC
			rE	52	GGGAGAUUUAGUCAUUAAGUUUUACAAUCCGCUUUGUAAUCGUAGUUUGUGU
			rF	52	GGGAUCUUUACCUACCACGUUUUGCUGUCUCGUUUGCAGAAGGUCUUUCCGA
145	C33	hybrid	dA	52	GGCAACTTTGATCCCTCGGTTTAGCGCCGGCCTTTTCTCCCACACTTTCACG
			dB	52	GGGAAATTTCGTGGTAGGTTTTGTTGCCCGTGTTTCTACGATTACTTTGGTC
			dC	52	GGACATTTTCGAGACAGCATTTTTTCCCGACCTTTGCGGATTGTATTTTAGG
			rD	52	GGCGCUUUUGACCUUCUGCUUUAUGUCCCCUAUUUCUUAAUGACUUUUGGCC
			rE	52	GGGAGAUUUAGUCAUUAAGUUUUACAAUCCGCUUUGUAAUCGUAGUUUGUGU
			rF	52	GGGAUCUUUACCUACCACGUUUUGCUGUCUCGUUUGCAGAAGGUCUUUCCGA
146	C34	hybrid	dA	52	GGCAACTTTGATCCCTCGGTTTAGCGCCGGCCTTTTCTCCCACACTTTCACG
			dB	52	GGGAAATTTCGTGGTAGGTTTTGTTGCCCGTGTTTCTACGATTACTTTGGTC
			rC	52	GGACAUUUUCGAGACAGCAUUUUUUCCCGACCUUUGCGGAUUGUAUUUUAGG
			dD	52	GGCGCTTTTGACCTTCTGCTTTATGTCCCCTATTTCTTAATGACTTTTGGCC
			rE	52	GGGAGAUUUAGUCAUUAAGUUUUACAAUCCGCUUUGUAAUCGUAGUUUGUGU
			rF	52	GGGAUCUUUACCUACCACGUUUUGCUGUCUCGUUUGCAGAAGGUCUUUCCGA
147	C35	hybrid	dA	52	GGCAACTTTGATCCCTCGGTTTAGCGCCGGCCTTTTCTCCCACACTTTCACG
			dB	52	GGGAAATTTCGTGGTAGGTTTTGTTGCCCGTGTTTCTACGATTACTTTGGTC
			rC	52	GGACAUUUUCGAGACAGCAUUUUUUCCCGACCUUUGCGGAUUGUAUUUUAGG
			rD	52	GGCGCUUUUGACCUUCUGCUUUAUGUCCCCUAUUUCUUAAUGACUUUUGGCC
			dE	52	GGGAGATTTAGTCATTAAGTTTTACAATCCGCTTTGTAATCGTAGTTTGTGT
			rF	52	GGGAUCUUUACCUACCACGUUUUGCUGUCUCGUUUGCAGAAGGUCUUUCCGA
148	C36	hybrid	dA	52	GGCAACTTTGATCCCTCGGTTTAGCGCCGGCCTTTTCTCCCACACTTTCACG
			dB	52	GGGAAATTTCGTGGTAGGTTTTGTTGCCCGTGTTTCTACGATTACTTTGGTC
			rC	52	GGACAUUUUCGAGACAGCAUUUUUUCCCGACCUUUGCGGAUUGUAUUUUAGG
			rD	52	GGCGCUUUUGACCUUCUGCUUUAUGUCCCCUAUUUCUUAAUGACUUUUGGCC
			rE	52	GGGAGAUUUAGUCAUUAAGUUUUACAAUCCGCUUUGUAAUCGUAGUUUGUGU
			dF	52	GGGATCTTTACCTACCACGTTTTGCTGTCTCGTTTGCAGAAGGTCTTTCCGA
149	C37	hybrid	dA	52	GGCAACTTTGATCCCTCGGTTTAGCGCCGGCCTTTTCTCCCACACTTTCACG
			rB	52	GGGAAAUUUCGUGGUAGGUUUUGUUGCCCGUGUUUCUACGAUUACUUUGGUC
			dC	52	GGACATTTTCGAGACAGCATTTTTTCCCGACCTTTGCGGATTGTATTTTAGG
			dD	52	GGCGCTTTTGACCTTCTGCTTTATGTCCCCTATTTCTTAATGACTTTTGGCC
			rE	52	GGGAGAUUUAGUCAUUAAGUUUUACAAUCCGCUUUGUAAUCGUAGUUUGUGU
			rF	52	GGGAUCUUUACCUACCACGUUUUGCUGUCUCGUUUGCAGAAGGUCUUUCCGA
150	C38	hybrid	dA	52	GGCAACTTTGATCCCTCGGTTTAGCGCCGGCCTTTTCTCCCACACTTTCACG
			rB	52	GGGAAAUUUCGUGGUAGGUUUUGUUGCCCGUGUUUCUACGAUUACUUUGGUC
			dC	52	GGGAAATTTCGTGGTAGGTTTTGTTGCCCGTGTTTCTACGATTACTTTGGTC
			rD	52	GGCGCUUUUGACCUUCUGCUUUAUGUCCCCUAUUUCUUAAUGACUUUUGGCC
			dE	52	GGGAGATTTAGTCATTAAGTTTTACAATCCGCTTTGTAATCGTAGTTTGTGT
			rF	52	GGGAUCUUUACCUACCACGUUUUGCUGUCUCGUUUGCAGAAGGUCUUUCCGA
151	C39	hybrid	dA	52	GGGATCTTTACCTACCACGTTTTGCTGTCTCGTTTGCAGAAGGTCTTTCCGA
			rB	52	GGGAAAUUUCGUGGUAGGUUUUGUUGCCCGUGUUUCUACGAUUACUUUGGUC
			dC	52	GGACATTTTCGAGACAGCATTTTTTCCCGACCTTTGCGGATTGTATTTTAGG
			rD	52	GGCGCUUUUGACCUUCUGCUUUAUGUCCCCUAUUUCUUAAUGACUUUUGGCC
			rE	52	GGGAGAUUUAGUCAUUAAGUUUUACAAUCCGCUUUGUAAUCGUAGUUUGUGU
			dF	52	GGGATCTTTACCTACCACGTTTTGCTGTCTCGTTTGCAGAAGGTCTTTCCGA
152	C40	hybrid	dA	52	GGCAACTTTGATCCCTCGGTTTAGCGCCGGCCTTTTCTCCCACACTTTCACG
			rB	52	GGGAAAUUUCGUGGUAGGUUUUGUUGCCCGUGUUUCUACGAUUACUUUGGUC
			rC	52	GGACAUUUUCGAGACAGCAUUUUUUCCCGACCUUUGCGGAUUGUAUUUUAGG
			dD	52	GGCGCTTTTGACCTTCTGCTTTATGTCCCCTATTTCTTAATGACTTTTGGCC
			dE	52	GGGAGATTTAGTCATTAAGTTTTACAATCCGCTTTGTAATCGTAGTTTGTGT
			rF	52	GGGAUCUUUACCUACCACGUUUUGCUGUCUCGUUUGCAGAAGGUCUUUCCGA
153	C41	hybrid	dA	52	GGCAACTTTGATCCCTCGGTTTAGCGCCGGCCTTTTCTCCCACACTTTCACG
			rB	52	GGGAAAUUUCGUGGUAGGUUUUGUUGCCCGUGUUUCUACGAUUACUUUGGUC
			rC	52	GGACAUUUUCGAGACAGCAUUUUUUCCCGACCUUUGCGGAUUGUAUUUUAGG
			dD	52	GGCGCTTTTGACCTTCTGCTTTATGTCCCCTATTTCTTAATGACTTTTGGCC
			rE	52	GGGAGAUUUAGUCAUUAAGUUUUACAAUCCGCUUUGUAAUCGUAGUUUGUGU
			dF	52	GGGATCTTTACCTACCACGTTTTGCTGTCTCGTTTGCAGAAGGTCTTTCCGA
154	C42	hybrid	dA	52	GGCAACTTTGATCCCTCGGTTTAGCGCCGGCCTTTTCTCCCACACTTTCACG
			rB	52	GGGAAAUUUCGUGGUAGGUUUUGUUGCCCGUGUUUCUACGAUUACUUUGGUC
			rC	52	GGACAUUUUCGAGACAGCAUUUUUUCCCGACCUUUGCGGAUUGUAUUUUAGG
			rD	52	GGCGCUUUUGACCUUCUGCUUUAUGUCCCCUAUUUCUUAAUGACUUUUGGCC
			dE	52	GGGAGATTTAGTCATTAAGTTTTACAATCCGCTTTGTAATCGTAGTTTGTGT
			dF	52	GGGATCTTTACCTACCACGTTTTGCTGTCTCGTTTGCAGAAGGTCTTTCCGA
155	C43	hybrid	dA	52	GGCAACTTTGATCCCTCGGTTTAGCGCCGGCCTTTTCTCCCACACTTTCACG
			dB	52	GGGAAATTTCGTGGTAGGTTTTGTTGCCCGTGTTTCTACGATTACTTTGGTC
			rC	52	GGACAUUUUCGAGACAGCAUUUUUUCCCGACCUUUGCGGAUUGUAUUUUAGG
			rD	52	GGCGCUUUUGACCUUCUGCUUUAUGUCCCCUAUUUCUUAAUGACUUUUGGCC
			rE	52	GGGAGAUUUAGUCAUUAAGUUUUACAAUCCGCUUUGUAAUCGUAGUUUGUGU
			rF	52	GGGAUCUUUACCUACCACGUUUUGCUGUCUCGUUUGCAGAAGGUCUUUCCGA
156	C44	hybrid	dA	52	GGCAACTTTGATCCCTCGGTTTAGCGCCGGCCTTTTCTCCCACACTTTCACG
			rB	52	GGGAAAUUUCGUGGUAGGUUUUGUUGCCCGUGUUUCUACGAUUACUUUGGUC
			dC	52	GGACATTTTCGAGACAGCATTTTTTCCCGACCTTTGCGGATTGTATTTTAGG
			rD	52	GGCGCUUUUGACCUUCUGCUUUAUGUCCCCUAUUUCUUAAUGACUUUUGGCC
			rE	52	GGGAGAUUUAGUCAUUAAGUUUUACAAUCCGCUUUGUAAUCGUAGUUUGUGU
			rF	52	GGGAUCUUUACCUACCACGUUUUGCUGUCUCGUUUGCAGAAGGUCUUUCCGA
157	C45	hybrid	dA	52	GGCAACTTTGATCCCTCGGTTTAGCGCCGGCCTTTTCTCCCACACTTTCACG
			rB	52	GGGAAAUUUCGUGGUAGGUUUUGUUGCCCGUGUUUCUACGAUUACUUUGGUC
			rC	52	GGACAUUUUCGAGACAGCAUUUUUUCCCGACCUUUGCGGAUUGUAUUUUAGG
			dD	52	GGCGCTTTTGACCTTCTGCTTTATGTCCCCTATTTCTTAATGACTTTTGGCC
			rE	52	GGGAGAUUUAGUCAUUAAGUUUUACAAUCCGCUUUGUAAUCGUAGUUUGUGU
			rF	52	GGGAUCUUUACCUACCACGUUUUGCUGUCUCGUUUGCAGAAGGUCUUUCCGA
158	C46	hybrid	dA	52	GGCAACTTTGATCCCTCGGTTTAGCGCCGGCCTTTTCTCCCACACTTTCACG
			rB	52	GGGAAAUUUCGUGGUAGGUUUUGUUGCCCGUGUUUCUACGAUUACUUUGGUC
			rC	52	GGACAUUUUCGAGACAGCAUUUUUUCCCGACCUUUGCGGAUUGUAUUUUAGG
			rD	52	GGCGCUUUUGACCUUCUGCUUUAUGUCCCCUAUUUCUUAAUGACUUUUGGCC
			dE	52	GGGAGATTTAGTCATTAAGTTTTACAATCCGCTTTGTAATCGTAGTTTGTGT
			rF	52	GGGAUCUUUACCUACCACGUUUUGCUGUCUCGUUUGCAGAAGGUCUUUCCGA
159	C47	hybrid	dA	52	GGCAACTTTGATCCCTCGGTTTAGCGCCGGCCTTTTCTCCCACACTTTCACG
			rB	52	GGGAAAUUUCGUGGUAGGUUUUGUUGCCCGUGUUUCUACGAUUACUUUGGUC
			rC	52	GGACAUUUUCGAGACAGCAUUUUUUCCCGACCUUUGCGGAUUGUAUUUUAGG
			rD	52	GGCGCUUUUGACCUUCUGCUUUAUGUCCCCUAUUUCUUAAUGACUUUUGGCC
			rE	52	GGGAGAUUUAGUCAUUAAGUUUUACAAUCCGCUUUGUAAUCGUAGUUUGUGU
			dF	52	GGGATCTTTACCTACCACGTTTTGCTGTCTCGTTTGCAGAAGGTCTTTCCGA
160	C48	hybrid	rA	52	GGCAACUUUGAUCCCUCGGUUUAGCGCCGGCCUUUUCUCCCACACUUUCACG
			dB	52	GGGAAATTTCGTGGTAGGTTTTGTTGCCCGTGTTTCTACGATTACTTTGGTC
			dC	52	GGACATTTTCGAGACAGCATTTTTTCCCGACCTTTGCGGATTGTATTTTAGG
			rD	52	GGCGCUUUUGACCUUCUGCUUUAUGUCCCCUAUUUCUUAAUGACUUUUGGCC
			rE	52	GGGAGAUUUAGUCAUUAAGUUUUACAAUCCGCUUUGUAAUCGUAGUUUGUGU
			rF	52	GGGAUCUUUACCUACCACGUUUUGCUGUCUCGUUUGCAGAAGGUCUUUCCGA
161	C49	hybrid	rA	52	GGCAACUUUGAUCCCUCGGUUUAGCGCCGGCCUUUUCUCCCACACUUUCACG
			dB	52	GGGAAATTTCGTGGTAGGTTTTGTTGCCCGTGTTTCTACGATTACTTTGGTC
			rC	52	GGACAUUUUCGAGACAGCAUUUUUUCCCGACCUUUGCGGAUUGUAUUUUAGG
			dD	52	GGCGCTTTTGACCTTCTGCTTTATGTCCCCTATTTCTTAATGACTTTTGGCC
			rE	52	GGGAGAUUUAGUCAUUAAGUUUUACAAUCCGCUUUGUAAUCGUAGUUUGUGU
			rF	52	GGGAUCUUUACCUACCACGUUUUGCUGUCUCGUUUGCAGAAGGUCUUUCCGA
162	C50	hybrid	rA	52	GGCAACUUUGAUCCCUCGGUUUAGCGCCGGCCUUUUCUCCCACACUUUCACG
			dB	52	GGGAAATTTCGTGGTAGGTTTTGTTGCCCGTGTTTCTACGATTACTTTGGTC
			rC	52	GGACAUUUUCGAGACAGCAUUUUUUCCCGACCUUUGCGGAUUGUAUUUUAGG
			rD	52	GGCGCUUUUGACCUUCUGCUUUAUGUCCCCUAUUUCUUAAUGACUUUUGGCC
			dE	52	GGGAGATTTAGTCATTAAGTTTTACAATCCGCTTTGTAATCGTAGTTTGTGT
			rF	52	GGGAUCUUUACCUACCACGUUUUGCUGUCUCGUUUGCAGAAGGUCUUUCCGA
163	C51	hybrid	rA	52	GGCAACUUUGAUCCCUCGGUUUAGCGCCGGCCUUUUCUCCCACACUUUCACG
			dB	52	GGGAAATTTCGTGGTAGGTTTTGTTGCCCGTGTTTCTACGATTACTTTGGTC
			rC	52	GGACAUUUUCGAGACAGCAUUUUUUCCCGACCUUUGCGGAUUGUAUUUUAGG
			rD	52	GGCGCUUUUGACCUUCUGCUUUAUGUCCCCUAUUUCUUAAUGACUUUUGGCC
			rE	52	GGGAGAUUUAGUCAUUAAGUUUUACAAUCCGCUUUGUAAUCGUAGUUUGUGU
			dF	52	GGGATCTTTACCTACCACGTTTTGCTGTCTCGTTTGCAGAAGGTCTTTCCGA
164	C52	hybrid	rA	52	GGCAACUUUGAUCCCUCGGUUUAGCGCCGGCCUUUUCUCCCACACUUUCACG
			rB	52	GGGAAAUUUCGUGGUAGGUUUUGUUGCCCGUGUUUCUACGAUUACUUUGGUC
			dC	52	GGACATTTTCGAGACAGCATTTTTTCCCGACCTTTGCGGATTGTATTTTAGG
			dD	52	GGCGCTTTTGACCTTCTGCTTTATGTCCCCTATTTCTTAATGACTTTTGGCC
			rE	52	GGGAGAUUUAGUCAUUAAGUUUUACAAUCCGCUUUGUAAUCGUAGUUUGUGU
			rF	52	GGGAUCUUUACCUACCACGUUUUGCUGUCUCGUUUGCAGAAGGUCUUUCCGA
165	C53	hybrid	rA	52	GGCAACUUUGAUCCCUCGGUUUAGCGCCGGCCUUUUCUCCCACACUUUCACG
			rB	52	GGGAAAUUUCGUGGUAGGUUUUGUUGCCCGUGUUUCUACGAUUACUUUGGUC
			dC	52	GGACATTTTCGAGACAGCATTTTTTCCCGACCTTTGCGGATTGTATTTTAGG
			rD	52	GGCGCUUUUGACCUUCUGCUUUAUGUCCCCUAUUUCUUAAUGACUUUUGGCC
			dE	52	GGGAGATTTAGTCATTAAGTTTTACAATCCGCTTTGTAATCGTAGTTTGTGT
			rF	52	GGGAUCUUUACCUACCACGUUUUGCUGUCUCGUUUGCAGAAGGUCUUUCCGA
166	C54	hybrid	rA	52	GGCAACUUUGAUCCCUCGGUUUAGCGCCGGCCUUUUCUCCCACACUUUCACG
			rB	52	GGGAAAUUUCGUGGUAGGUUUUGUUGCCCGUGUUUCUACGAUUACUUUGGUC
			dC	52	GGACATTTTCGAGACAGCATTTTTTCCCGACCTTTGCGGATTGTATTTTAGG
			rD	52	GGCGCUUUUGACCUUCUGCUUUAUGUCCCCUAUUUCUUAAUGACUUUUGGCC
			rE	52	GGGAGAUUUAGUCAUUAAGUUUUACAAUCCGCUUUGUAAUCGUAGUUUGUGU
			dF	52	GGGATCTTTACCTACCACGTTTTGCTGTCTCGTTTGCAGAAGGTCTTTCCGA
167	C55	hybrid	rA	52	GGCAACUUUGAUCCCUCGGUUUAGCGCCGGCCUUUUCUCCCACACUUUCACG
			rB	52	GGGAAAUUUCGUGGUAGGUUUUGUUGCCCGUGUUUCUACGAUUACUUUGGUC
			rC	52	GGACAUUUUCGAGACAGCAUUUUUUCCCGACCUUUGCGGAUUGUAUUUUAGG
			dD	52	GGCGCTTTTGACCTTCTGCTTTATGTCCCCTATTTCTTAATGACTTTTGGCC
			dE	52	GGGAGATTTAGTCATTAAGTTTTACAATCCGCTTTGTAATCGTAGTTTGTGT
			rF	52	GGGAUCUUUACCUACCACGUUUUGCUGUCUCGUUUGCAGAAGGUCUUUCCGA
168	C56	hybrid	rA	52	GGCAACUUUGAUCCCUCGGUUUAGCGCCGGCCUUUUCUCCCACACUUUCACG
			rB	52	GGGAAAUUUCGUGGUAGGUUUUGUUGCCCGUGUUUCUACGAUUACUUUGGUC
			rC	52	GGACAUUUUCGAGACAGCAUUUUUUCCCGACCUUUGCGGAUUGUAUUUUAGG
			dD	52	GGCGCTTTTGACCTTCTGCTTTATGTCCCCTATTTCTTAATGACTTTTGGCC
			rE	52	GGGAGAUUUAGUCAUUAAGUUUUACAAUCCGCUUUGUAAUCGUAGUUUGUGU
			dF	52	GGGATCTTTACCTACCACGTTTTGCTGTCTCGTTTGCAGAAGGTCTTTCCGA
169	C57	hybrid	rA	52	GGCAACUUUGAUCCCUCGGUUUAGCGCCGGCCUUUUCUCCCACACUUUCACG
			rB	52	GGGAAAUUUCGUGGUAGGUUUUGUUGCCCGUGUUUCUACGAUUACUUUGGUC
			rC	52	GGACAUUUUCGAGACAGCAUUUUUUCCCGACCUUUGCGGAUUGUAUUUUAGG
			rD	52	GGCGCUUUUGACCUUCUGCUUUAUGUCCCCUAUUUCUUAAUGACUUUUGGCC
			dE	52	GGGAGATTTAGTCATTAAGTTTTACAATCCGCTTTGTAATCGTAGTTTGTGT
			dF	52	GGGATCTTTACCTACCACGTTTTGCTGTCTCGTTTGCAGAAGGTCTTTCCGA
170	C58	hybrid	dA	52	GGCAACTTTGATCCCTCGGTTTAGCGCCGGCCTTTTCTCCCACACTTTCACG
			rB	52	GGGAAAUUUCGUGGUAGGUUUUGUUGCCCGUGUUUCUACGAUUACUUUGGUC
			rC	52	GGACAUUUUCGAGACAGCAUUUUUUCCCGACCUUUGCGGAUUGUAUUUUAGG
			rD	52	GGCGCUUUUGACCUUCUGCUUUAUGUCCCCUAUUUCUUAAUGACUUUUGGCC
			rE	52	GGGAGAUUUAGUCAUUAAGUUUUACAAUCCGCUUUGUAAUCGUAGUUUGUGU
			rF	52	GGGAUCUUUACCUACCACGUUUUGCUGUCUCGUUUGCAGAAGGUCUUUCCGA
171	C59	hybrid	rA	52	GGCAACUUUGAUCCCUCGGUUUAGCGCCGGCCUUUUCUCCCACACUUUCACG
			dB	52	GGGAAATTTCGTGGTAGGTTTTGTTGCCCGTGTTTCTACGATTACTTTGGTC
			rC	52	GGACAUUUUCGAGACAGCAUUUUUUCCCGACCUUUGCGGAUUGUAUUUUAGG
			rD	52	GGCGCUUUUGACCUUCUGCUUUAUGUCCCCUAUUUCUUAAUGACUUUUGGCC
			rE	52	GGGAGAUUUAGUCAUUAAGUUUUACAAUCCGCUUUGUAAUCGUAGUUUGUGU
			rF	52	GGGAUCUUUACCUACCACGUUUUGCUGUCUCGUUUGCAGAAGGUCUUUCCGA
172	C60	hybrid	rA	52	GGCAACUUUGAUCCCUCGGUUUAGCGCCGGCCUUUUCUCCCACACUUUCACG
			rB	52	GGGAAAUUUCGUGGUAGGUUUUGUUGCCCGUGUUUCUACGAUUACUUUGGUC
			dC	52	GGACATTTTCGAGACAGCATTTTTTCCCGACCTTTGCGGATTGTATTTTAGG
			rD	52	GGCGCUUUUGACCUUCUGCUUUAUGUCCCCUAUUUCUUAAUGACUUUUGGCC
			rE	52	GGGAGAUUUAGUCAUUAAGUUUUACAAUCCGCUUUGUAAUCGUAGUUUGUGU
			rF	52	GGGAUCUUUACCUACCACGUUUUGCUGUCUCGUUUGCAGAAGGUCUUUCCGA
173	C61	hybrid	rA	52	GGCAACUUUGAUCCCUCGGUUUAGCGCCGGCCUUUUCUCCCACACUUUCACG
			rB	52	GGGAAAUUUCGUGGUAGGUUUUGUUGCCCGUGUUUCUACGAUUACUUUGGUC
			rC	52	GGACAUUUUCGAGACAGCAUUUUUUCCCGACCUUUGCGGAUUGUAUUUUAGG
			dD	52	GGCGCTTTTGACCTTCTGCTTTATGTCCCCTATTTCTTAATGACTTTTGGCC
			rE	52	GGGAGAUUUAGUCAUUAAGUUUUACAAUCCGCUUUGUAAUCGUAGUUUGUGU
			rF	52	GGGAUCUUUACCUACCACGUUUUGCUGUCUCGUUUGCAGAAGGUCUUUCCGA
174	C62	hybrid	rA	52	GGCAACUUUGAUCCCUCGGUUUAGCGCCGGCCUUUUCUCCCACACUUUCACG
			rB	52	GGGAAAUUUCGUGGUAGGUUUUGUUGCCCGUGUUUCUACGAUUACUUUGGUC
			rC	52	GGACAUUUUCGAGACAGCAUUUUUUCCCGACCUUUGCGGAUUGUAUUUUAGG
			rD	52	GGCGCUUUUGACCUUCUGCUUUAUGUCCCCUAUUUCUUAAUGACUUUUGGCC
			dE	52	GGGAGATTTAGTCATTAAGTTTTACAATCCGCTTTGTAATCGTAGTTTGTGT
			rF	52	GGGAUCUUUACCUACCACGUUUUGCUGUCUCGUUUGCAGAAGGUCUUUCCGA
175	C63	hybrid	rA	52	GGCAACUUUGAUCCCUCGGUUUAGCGCCGGCCUUUUCUCCCACACUUUCACG
			rB	52	GGGAAAUUUCGUGGUAGGUUUUGUUGCCCGUGUUUCUACGAUUACUUUGGUC
			rC	52	GGACAUUUUCGAGACAGCAUUUUUUCCCGACCUUUGCGGAUUGUAUUUUAGG
			rD	52	GGCGCUUUUGACCUUCUGCUUUAUGUCCCCUAUUUCUUAAUGACUUUUGGCC
			rE	52	GGGAGAUUUAGUCAUUAAGUUUUACAAUCCGCUUUGUAAUCGUAGUUUGUGU
			dF	52	GGGATCTTTACCTACCACGTTTTGCTGTCTCGTTTGCAGAAGGTCTTTCCGA
176	C64	RNA	rA	52	GGCAACUUUGAUCCCUCGGUUUAGCGCCGGCCUUUUCUCCCACACUUUCACG
			rB	52	GGGAAAUUUCGUGGUAGGUUUUGUUGCCCGUGUUUCUACGAUUACUUUGGUC
			rC	52	GGACAUUUUCGAGACAGCAUUUUUUCCCGACCUUUGCGGAUUGUAUUUUAGG
			rD	52	GGCGCUUUUGACCUUCUGCUUUAUGUCCCCUAUUUCUUAAUGACUUUUGGCC
			rE	52	GGGAGAUUUAGUCAUUAAGUUUUACAAUCCGCUUUGUAAUCGUAGUUUGUGU
			rF	52	GGGAUCUUUACCUACCACGUUUUGCUGUCUCGUUUGCAGAAGGUCUUUCCGA

## Sheet: SI Table S2
*Bold - experimantral data
#	Particle	Mass (g/mol)	Composition	GC Content	Number of Strands	Lengths of Strands (nts x #strands)(R vs D)	Number of Helicies	Single-Stranded Bases	Number of RNA Bases	Number of DNA Bases	Total Number of Bases	Dimensionality	Diameter(nm)	Melting Temperature Tm1/Tm2 (°C)	FBS stability, Ʈ (min)	IFN-β (ng/ml)	IL-6 (ng/ml)
# of NANPs	TRIANGLE VARIANTS
1	T1	77002.5	RNA	51.5	4	78, 54x2, 53	6	32	239	0	239	2D	16.1	73.4 / 82.5	<1	430.153	1885.33
2	T2	76391	Hybrid	51.5	4	78, 54, 54, 53	6	32	185	54	239	2D	17.55	63.3/87.9	<1	530.793	2092.13
3	T3	76378.9	Hybrid	51.5	4	78, 54x2, 53	6	32	186	53	239	2D	14.72	53.3/79.1	<1	673.681	2103.96
4	T4	76349	Hybrid	51.5	4	78, 54, 54, 53	6	32	185	54	239	2D	14.58	48.5/70.5	<1	676.77	2033.64
5	T5	75339.1	Hybrid	51.5	4	78, 54x2, 53	6	32	161	78	239	2D	15	60.1/73.8	<1	112.009	1222.76
6	T6	74715.5	Hybrid	51.5	4	78, 54x2, 53	6	32	108	131	239	2D	15.43	49.3/75.4	240	72.5497	962.455
7	T7	75737.5	Hybrid	51.5	4	78, 54x2, 53	6	32	131	108	239	2D	15.58	47.7/66.5	400	376.259	1691.79
8	T8	75767.4	Hybrid	51.5	4	78, 54, 54, 53	6	32	132	107	239	2D	14.9	45.6/65.0	240	248.467	1648.75
9	T9	75725.4	Hybrid	51.5	4	78, 54, 54, 53	6	32	132	107	239	2D	14.9	67.7/82.9	<1	491.918	1771.64
10	T10	74727.6	Hybrid	51.5	4	78, 54, 54, 53	6	32	107	132	239	2D	13.03	60.9/67.9	620	92.1467	1301.71
11	T11	74685.6	Hybrid	51.5	4	78, 54, 54, 53	6	32	107	132	239	2D	15.8	44.8/68.6	150	94.7071	1024.89
12	T12	75113.9	Hybrid	51.5	4	78, 54x2, 53	6	32	78	161	239	2D	15.47	45.0/70.8	550	321.464	1640.49
13	T13	74074.1	Hybrid	51.5	4	78, 54x2, 53	6	32	53	186	239	2D	14	43.3/68.0	520	41.2657	1012.97
14	T14	74104	Hybrid	51.5	4	78, 54, 54, 53	6	32	54	185	239	2D	16.59	51.0/74.1	140	25.4323	711.761
15	T15	74062	Hybrid	51.5	4	78, 54, 54, 53	6	32	54	185	239	2D	14.83	52.1/75.2	200	61.2587	1052.48
16	T16	73450.5	DNA	51.5	4	78, 54x2, 53	6	32	0	239	239	2D	17.87	38.8/68.3	120	31.292	880.609
	SQUARE VARIANTS
17	S1	102188	RNA	53.3	5	104, 54x2, 53, 52	8	48	317	0	317	2D	14.85	55.2/89.2	<1	523.701	1692.63
18	S2	101553	Hybrid	53.3	5	104, 54x2, 53, 52	8	48	265	52	317	2D	15.59	52.1/89.1	<1	532.277	1471.95
19	S3	101577	Hybrid	53.3	5	104, 54, 54, 53, 52	8	48	263	54	317	2D	16.53	64.0/81.9	<1	381.742	1212.74
20	S4	101565	Hybrid	53.3	5	104, 54x2, 53, 52	8	48	264	53	317	2D	15.45	54.0/86.9	<1	433.676	1090.33
21	S5	101535	Hybrid	53.3	5	104, 54, 54, 53, 52	8	48	265	54	317	2D	15.92	50.7/71.7	<1	473.464	1244.83
22	S6	99960.1	Hybrid	53.3	5	104, 54x2, 53, 52	8	48	213	104	317	2D	15.46	32.6/82.0	560	166.848	1136.75
23	S7	100941	Hybrid	53.3	5	104, 54, 54, 53, 52	8	48	211	106	317	2D	15.73	54.9/83.9	90	324.955	1065.53
24	S8	100923	Hybrid	53.3	5	104, 54x2, 53, 52	8	48	209	108	317	2D	16.26	31.4	<1	261.45	904.665
25	S9	100953	Hybrid	53.3	5	104, 54, 54, 53, 52	8	48	210	107	317	2D	15.81	57.0/71.3	<1	263.32	1005.63
26	S10	100899	Hybrid	53.3	5	104, 54x2, 53, 52	8	48	212	105	317	2D	16.47	45.9/76.6	<1	392.477	1102.28
27	S11	100899	Hybrid	53.3	5	104, 54, 54, 53, 52	8	48	211	106	317	2D	15.59	67.4/76.4	<1	246.029	925.469
28	S12	100911	Hybrid	53.3	5	104, 54, 54, 53, 52	8	48	210	107	317	2D	15.2	49.6	<1	295.831	992.521
29	S13	99324.5	Hybrid	53.3	5	104, 54x2, 53, 52	8	48	161	156	317	2D	17.07	49.8/67.0	240	61.4952	1035.95
30	S14	99336.5	Hybrid	53.3	5	104, 54x2, 53, 52	8	48	160	157	317	2D	15.32	60.5/76.6	220	67.2595	903.732
31	S15	99306.6	Hybrid	53.3	5	104, 54, 54, 53, 52	8	48	159	158	317	2D	17.24	55.7	260	72.9393	945.013
32	S16	99348.6	Hybrid	53.3	5	104, 54, 54, 53, 52	8	48	159	158	317	2D	15.8	38.5/68.8	240	55.6537	696.027
33	S17	100276	Hybrid	53.3	5	104, 54, 54, 53, 52	8	48	158	159	317	2D	14.64	47.2/78.0	<1	304.671	1127.42
34	S18	100318	Hybrid	53.3	5	104, 54, 54, 53, 52	8	48	158	159	317	2D	14.98	42.7/65.8	<1	179.998	813.501
35	S19	100288	Hybrid	53.3	5	104, 54x2, 53, 52	8	48	160	157	317	2D	15.53	44.2/68.2	<1	222.153	909.237
36	S20	100300	Hybrid	53.3	5	104, 54x2, 53, 52	8	48	156	161	317	2D	14.64	86.0/63.2	<1	221.256	978.373
37	S21	98713	Hybrid	53.3	5	104, 54, 54, 53, 52	8	48	107	210	317	2D	16.21	64.8/80.4	200	32.1492	578.167
38	S22	98725	Hybrid	53.3	5	104, 54, 54, 53, 52	8	48	106	211	317	2D	15.27	59.6/65.7	250	56.6946	587.564
39	S23	98695.1	Hybrid	53.3	5	104, 54x2, 53, 52	8	48	105	212	317	2D	14.35	48.7/68.0	220	88.1493	359.803
40	S24	98700.9	Hybrid	53.3	5	104, 54x2, 53, 52	8	48	108	209	317	2D	13.99	65.4	200	91.6992	611.399
41	S25	98671	Hybrid	53.3	5	104, 54, 54, 53, 52	8	48	107	210	317	2D	17.65	41.9/71.4	120	61.5842	1024.95
42	S26	98683	Hybrid	53.3	5	104, 54, 54, 53, 52	8	48	106	211	317	2D	15.35	72.1/87.1	150	38.0638	989.51
43	S27	98071.5	Hybrid	53.3	5	104, 54x2, 53, 52	8	48	52	265	317	2D	15.13	65.8/81.9	110	20.3149	564.534
44	S28	98059.5	Hybrid	53.3	5	104, 54x2, 53, 52	8	48	53	264	317	2D	15.94	78.4/67.0	70	30.9656	645.968
45	S29	98089.4	Hybrid	53.3	5	104, 54, 54, 53, 52	8	48	54	263	317	2D	15.88	41.7/64.9	110	36.9425	867.506
46	S30	99664.2	Hybrid	53.3	5	104, 54x2, 53, 52	8	48	104	213	317	2D	17.01	42.2/64.5	50	132.463	944.186
47	S31	98047.4	Hybrid	53.3	5	104, 54, 54, 53, 52	8	48	54	263	317	2D	16.88	30.4/60.9	210	65.4513	816.414
48	S32	97435.9	DNA	53.3	5	104, 54x2, 53, 52	8	48	0	317	317	2D	15.62	51.8/65.5	320	20.0869	546.443
	PENTAGON VARIANTS
49	P1	127397	RNA	54.4	6	130, 54x2, 53, 52x2	10	60	395	0	395	2D	17.52	84.7	<1	180.712	1312.16
50	P2	126744	Hybrid	54.4	6	130, 54, 54, 53, 52x2	10	60	341	54	395	2D	18.08	86.2	<1	214.404	1269.99
51	P3	126786	Hybrid	54.4	6	130, 54, 54, 53, 52x2	10	60	341	54	395	2D	17.31	87.4	<1	267.358	2011.35
52	P4	126748	Hybrid	54.4	6	130, 54x2, 53, 52, 52	10	60	343	52	395	2D	17.57	69.2/83.3	<1	196.861	1345.7
53	P5	126762	Hybrid	54.4	6	130, 54x2, 53, 52, 52	10	60	343	52	395	2D	17	78.6	<1	184.388	1933.38
54	P6	126774	Hybrid	54.4	6	130, 54x2, 53, 52x2	10	60	342	53	395	2D	16.52	93.4	19.0267	589.167	2047.34
55	P7	124595	Hybrid	54.4	6	130, 54x2, 53, 52x2	10	60	265	130	395	2D	17.3	68.0	546.3	22.4652	1254.56
56	P8	126150	Hybrid	54.4	6	130, 54, 54, 53, 52, 52	10	60	289	106	395	2D	17.01	89.3	<1	99.06	1715.37
57	P9	126132	Hybrid	54.4	6	130, 54x2, 53, 52x2	10	60	287	108	395	2D	17.42	31.1/71.0	34.6619	149.639	1348.59
58	P10	126094	Hybrid	54.4	6	130, 54, 54, 53, 52, 52	10	60	289	106	395	2D	17.38	38.0/72.8	<1	225.206	2112.67
59	P11	126108	Hybrid	54.4	6	130, 54, 54, 53, 52, 52	10	60	289	106	395	2D	18.44	55.2	61.3053	127.602	1113.15
60	P12	126120	Hybrid	54.4	6	130, 54, 54, 53, 52x2	10	60	288	107	395	2D	18.04	58.1/86.7	<1	144.045	1187.7
61	P13	126162	Hybrid	54.4	6	130, 54, 54, 53, 52x2	10	60	288	107	395	2D	18.49	76.9	38.3634	160.237	1998.7
62	P14	126124	Hybrid	54.4	6	130, 54x2, 53, 52, 52	10	60	290	105	395	2D	18.39	44.7/80.7	<1	297.521	2116.19
63	P15	126138	Hybrid	54.4	6	130, 54x2, 53, 52, 52	10	60	290	105	395	2D	17.92	78.7/87.8	<1	223.784	1914.51
64	P16	126136	Hybrid	54.4	6	130, 54, 54, 53, 52, 52	10	60	289	106	395	2D	18.68	67.6	<1	152.594	1254.18
65	P17	126112	Hybrid	54.4	6	130, 54x2, 53, 52x2	10	60	291	104	395	2D	19.56	82.6	<1	122.175	2082.07
66	P18	123942	Hybrid	54.4	6	130, 54, 54, 53, 52x2	10	60	211	184	395	2D	17.45	64.4	<1	20.6479	1183.07
67	P19	123984	Hybrid	54.4	6	130, 54, 54, 53, 52x2	10	60	211	184	395	2D	18.42	70.3	41.5943	60.6258	1260.22
68	P20	123960	Hybrid	54.4	6	130, 54x2, 53, 52, 52	10	60	213	182	395	2D	18.21	46.0/68.7	115.584	15.9151	1372.33
69	P21	123972	Hybrid	54.4	6	130, 54x2, 53, 52x2	10	60	212	183	395	2D	18.9	84.3	45.9485	29.0875	1141.42
70	P22	123946	Hybrid	54.4	6	130, 54x2, 53, 52, 52	10	60	213	182	395	2D	18.19	50.4	206.756	18.008	1366.42
71	P23	125509	Hybrid	54.4	6	130, 54x2, 53, 52x2	10	60	234	161	395	2D	16.73	57.0/73.6	<1	45.3154	894.528
72	P24	125513	Hybrid	54.4	6	130, 54, 54, 53, 52, 52	10	60	236	159	395	2D	17.13	77.6	3.66153	50.9373	973.048
73	P25	125485	Hybrid	54.4	6	130, 54, 54, 53, 52, 52	10	60	236	159	395	2D	16.44	46.2	<1	66.9152	1079.34
74	P26	125527	Hybrid	54.4	6	130, 54, 54, 53, 52, 52	10	60	236	159	395	2D	17.66	59.9	<1	45.4926	987.711
75	P27	125497	Hybrid	54.4	6	130, 54x2, 53, 52, 52	10	60	235	160	395	2D	18.18	71.5/90.5	<1	37.2112	679.635
76	P28	125501	Hybrid	54.4	6	130, 54, 54, 53, 52x2	10	60	237	158	395	2D	17.2	66.0/89.9	2.5347	43.3567	717.996
77	P29	125488	Hybrid	54.4	6	130, 54x2, 53, 52x2	10	60	238	157	395	2D	16.73	78.5	<1	64.0536	860.654
78	P30	125483	Hybrid	54.4	6	130, 54x2, 53, 52, 52	10	60	235	160	395	2D	17.59	53.8/80.7	1.79014	54.8421	731.55
79	P31	125471	Hybrid	54.4	6	130, 54, 54, 53, 52, 52	10	60	236	159	395	2D	16.26	43.3/86.4	<1	59.5256	1306.13
80	P32	125459	Hybrid	54.4	6	130, 54, 54, 53, 52x2	10	60	237	158	395	2D	16.49	36.4/73.0	<1	59.0706	1549.1
81	P33	123318	Hybrid	54.4	6	130, 54, 54, 53, 52x2	10	60	158	237	395	2D	19.94	43.6/70.4	532.381	16.6141	1262.35
82	P34	123336	Hybrid	54.4	6	130, 54x2, 53, 52, 52	10	60	160	235	395	2D	19.48	45.6/68.8	360	17.1532	749.938
83	P35	123360	Hybrid	54.4	6	130, 54, 54, 53, 52x2	10	60	158	237	395	2D	19.26	60.8/90.9	218.186	24.0926	1183.84
84	P36	123322	Hybrid	54.4	6	130, 54x2, 53, 52, 52	10	60	160	235	395	2D	19.55	50.4/65.4	531.078	29.6722	1202.65
85	P37	123330	Hybrid	54.4	6	130, 54x2, 53, 52x2	10	60	157	238	395	2D	17.84	84.5	365.452	25.1345	728.018
86	P38	123334	Hybrid	54.4	6	130, 54, 54, 53, 52, 52	10	60	159	236	395	2D	18.98	45.5/67.7	432.495	20.4831	1066.44
87	P39	123306	Hybrid	54.4	6	130, 54, 54, 53, 52, 52	10	60	159	236	395	2D	19.84	49.8/67.0	269.562	23.5454	1149.54
88	P40	123334	Hybrid	54.4	6	130, 54, 54, 53, 52, 52	10	60	159	236	395	2D	18.58	50.8/69.2	137.9	18.2126	970.885
89	P41	122698	Hybrid	54.4	6	130, 54, 54, 53, 52x2	10	60	107	288	395	2D	19.39	89.6	235.504	33.8752	1047.84
90	P42	123310	Hybrid	54.4	6	130, 54x2, 53, 52x2	10	60	161	234	395	2D	17.88	52.1/68.8	521.698	24.9886	1029.92
91	P43	124873	Hybrid	54.4	6	130, 54x2, 53, 52, 52	10	60	182	213	395	2D	15.82	87.9	25.1002	55.3557	919.734
92	P44	124835	Hybrid	54.4	6	130, 54, 54, 53, 52x2	10	60	184	211	395	2D	15.49	43.1/71.1	<1	56.1478	870.95
93	P45	124877	Hybrid	54.4	6	130, 54, 54, 53, 52x2	10	60	184	211	395	2D	15.61	43.7/68.6	<1	50.9113	1315.91
94	P46	124847	Hybrid	54.4	6	130, 54x2, 53, 52x2	10	60	183	212	395	2D	15.82	90.9	8.09025	42.9589	1253.08
95	P47	124859	Hybrid	54.4	6	130, 54x2, 53, 52, 52	10	60	182	213	395	2D	15.26	45.9/66.8	9.77301	47.3659	903.254
96	P48	122680	Hybrid	54.4	6	130, 54x2, 53, 52, 52	10	60	105	290	395	2D	15.27	72.2	388.967	22.1341	1051.02
97	P49	122706	Hybrid	54.4	6	130, 54x2, 53, 52x2	10	60	104	291	395	2D	18.74	72.0	406.8	22.7998	1656.21
98	P50	122682	Hybrid	54.4	6	130, 54, 54, 53, 52, 52	10	60	106	289	395	2D	19.92	43.0/53.0	303.463	19.3939	1588.2
99	P51	122698	Hybrid	54.4	6	130, 54, 54, 53, 52x2	10	60	107	288	395	2D	17.88	77.1/87.5	214.003	22.4961	1129.54
100	P52	122656	Hybrid	54.4	6	130, 54, 54, 53, 52x2	10	60	107	288	395	2D	18.26	57.3/79.0	339.644	22.8445	1663.92
101	P53	122694	Hybrid	54.4	6	130, 54x2, 53, 52, 52	10	60	105	290	395	2D	18.53	51.7/61.7	388.791	17.6699	1502.18
102	P54	122724	Hybrid	54.4	6	130, 54, 54, 53, 52, 52	10	60	106	289	395	2D	19	61.1/87.8	370.251	22.5022	1067.16
103	P55	122710	Hybrid	54.4	6	130, 54, 54, 53, 52, 52	10	60	106	289	395	2D	19.52	86.3/92.7	146.919	24.8263	1168.77
104	P56	122668	Hybrid	54.4	6	130, 54, 54, 53, 52, 52	10	60	106	289	395	2D	17.96	44.4/74.8	167.712	26.1358	1129.43
105	P57	122686	Hybrid	54.4	6	130, 54x2, 53, 52x2	10	60	108	287	395	2D	18.75	73.4	131.914	19.8225	1004.63
106	P58	122045	Hybrid	54.4	6	130, 54x2, 53, 52x2	10	60	53	342	395	2D	19.67	46.0/67.5	175.936	19.3428	1127.44
107	P59	122057	Hybrid	54.4	6	130, 54x2, 53, 52, 52	10	60	52	343	395	2D	19.08	70.5	106.912	24.7419	1640.43
108	P60	122071	Hybrid	54.4	6	130, 54x2, 53, 52, 52	10	60	52	343	395	2D	19.88	65.6	204.005	19.9499	1150.72
109	P61	122033	Hybrid	54.4	6	130, 54, 54, 53, 52x2	10	60	54	341	395	2D	19.6	41.7/89.4	221.811	21.444	1182.1
110	P62	122075	Hybrid	54.4	6	130, 54, 54, 53, 52x2	10	60	54	341	395	2D	18.59	29.9/69.2	220.934	20.8116	1132.74
111	P63	124224	Hybrid	54.4	6	130, 54x2, 53, 52x2	10	60	130	265	395	2D	14.47	49.6/67.0	<1	43.8051	967.58
112	P64	121421	DNA	54.4	6	130, 54x2, 53, 52x2	10	60	0	395	395	2D	19.52	46.6/67.1	107.023	20.4959	1132
	CUBE VARIANTS
113	C1	95688	DNA	44.8	6	52x6	12	72	0	312	312	3D	14.224	37.8196	165.811	36.609	786.47
114	C2	95688-99181	hybrid	44.8	6	52x5, 52x1	12	72	52	260	312	3D	15.8483	38.2313	206.366	184.758	2125.54
115	C3	95688-99181	hybrid	44.8	6	52x5, 52x1	12	72	52	260	312	3D	31.135	37.449	381.783	209.203	3130.03
116	C4	95688-99181	hybrid	44.8	6	52x5, 52x1	12	72	52	260	312	3D	16.9067	36.1722	446.782	223.576	2612.04
117	C5	95688-99181	hybrid	44.8	6	52x5, 52x1	12	72	52	260	312	3D	16.418	36.7038	118.85	339.104	3619.62
118	C6	95688-99181	hybrid	44.8	6	52x5, 52x1	12	72	52	260	312	3D	14.362	36.0113	220.654	331.399	4151.38
119	C7	95688-99181	hybrid	44.8	6	52x5, 52x1	12	72	52	260	312	3D	11.69	46.4405	<1	348.262	3737.3
120	C8	95688-99181	hybrid	44.8	6	52x4, 52x2	12	72	104	208	312	3D	14.888	39.6575	149.169	314.387	2692.98
121	C9	95688-99181	hybrid	44.8	6	52x4, 52x2	12	72	104	208	312	3D	14.286	43.7735	15.142	310.452	3323.72
122	C10	95688-99181	hybrid	44.8	6	52x4, 52x2	12	72	104	208	312	3D	12.0568	44.2981	143.293	400.054	4510.73
123	C11	95688-99181	hybrid	44.8	6	52x4, 52x2	12	72	104	208	312	3D	15.17	44.1195	<1	374.737	4355.4
124	C12	95688-99181	hybrid	44.8	6	52x4, 52x2	12	72	104	208	312	3D	13.205	42.2121	<1	413.776	3906.32
125	C13	95688-99181	hybrid	44.8	6	52x4, 52x2	12	72	104	208	312	3D	20.65	41.8227	42.5639	439.021	3696.54
126	C14	95688-99181	hybrid	44.8	6	52x4, 52x2	12	72	104	208	312	3D	15.2717	41.8588	31.0535	551.518	4101.37
127	C15	95688-99181	hybrid	44.8	6	52x4, 52x2	12	72	104	208	312	3D	14.6167	44.7211	103.031	420.189	4166.89
128	C16	95688-99181	hybrid	44.8	6	52x4, 52x2	12	72	104	208	312	3D	14.845	41.3482	<1	433.39	3529.63
129	C17	95688-99181	hybrid	44.8	6	52x4, 52x2	12	72	104	208	312	3D	15.6433	42.5305	<1	416.793	5385.63
130	C18	95688-99181	hybrid	44.8	6	52x4, 52x2	12	72	104	208	312	3D	15.1733	43.3995	50.5763	401.772	5276.84
131	C19	95688-99181	hybrid	44.8	6	52x4, 52x2	12	72	104	208	312	3D	14.8033	40.975	<1	437.936	5715.64
132	C20	95688-99181	hybrid	44.8	6	52x4, 52x2	12	72	104	208	312	3D	12.77	43.7564	105.093	411.14	6229.9
133	C21	95688-99181	hybrid	44.8	6	52x4, 52x2	12	72	104	208	312	3D	12.1987	40.389	1.83779	483.115	5276.33
134	C22	95688-99181	hybrid	44.8	6	52x4, 52x2	12	72	104	208	312	3D	11.845	41.289	<1	832.564	5258.33
135	C23	95688-99181	hybrid	44.8	6	52x3, 52x3	12	72	156	156	312	3D	12.023	43.3589	<1	812.722	5337.81
136	C24	95688-99181	hybrid	44.8	6	52x3, 52x3	12	72	156	156	312	3D	14.41	44.0673	<1	473.727	4518.26
137	C25	95688-99181	hybrid	44.8	6	52x3, 52x3	12	72	156	156	312	3D	15.67	41.1678	<1	573.543	7596.86
138	C26	95688-99181	hybrid	44.8	6	52x3, 52x3	12	72	156	156	312	3D	15.5717	44.8997	<1	433.949	7585.13
139	C27	95688-99181	hybrid	44.8	6	52x3, 52x3	12	72	156	156	312	3D	15.13	45.4095	<1	531.623	6927.09
140	C28	95688-99181	hybrid	44.8	6	52x3, 52x3	12	72	156	156	312	3D	15.0817	43.4529	<1	547.171	7890.98
141	C29	95688-99181	hybrid	44.8	6	52x3, 52x3	12	72	156	156	312	3D	11.8433	45.1288	<1	548.071	6380.56
142	C30	95688-99181	hybrid	44.8	6	52x3, 52x3	12	72	156	156	312	3D	13.8967	50.5624	<1	570.546	7137.87
143	C31	95688-99181	hybrid	44.8	6	52x3, 52x3	12	72	156	156	312	3D	15.0883	46.0068	<1	422.667	6682.78
144	C32	95688-99181	hybrid	44.8	6	52x3, 52x3	12	72	156	156	312	3D	17.51	44.2227	<1	875.631	5901.44
145	C33	95688-99181	hybrid	44.8	6	52x3, 52x3	12	72	156	156	312	3D	15.0933	47.3932	<1	867.695	6433.54
146	C34	95688-99181	hybrid	44.8	6	52x3, 52x3	12	72	156	156	312	3D	16.03	46.1807	31.6048	478.171	7641.1
147	C35	95688-99181	hybrid	44.8	6	52x3, 52x3	12	72	156	156	312	3D	15.9167	48.0015	196.696	452.153	7751.73
148	C36	95688-99181	hybrid	44.8	6	52x3, 52x3	12	72	156	156	312	3D	17.335	50.9553	1.76271	575.103	7805.47
149	C37	95688-99181	hybrid	44.8	6	52x3, 52x3	12	72	156	156	312	3D	15.9233	45.2451	<1	507.143	7034.29
150	C38	95688-99181	hybrid	44.8	6	52x3, 52x3	12	72	156	156	312	3D	13.1233	45.2301	6.6186	460.166	7228.49
151	C39	95688-99181	hybrid	44.8	6	52x3, 52x3	12	72	156	156	312	3D	16.9783	43.8367	<1	425.558	5928.22
152	C40	95688-99181	hybrid	44.8	6	52x3, 52x3	12	72	156	156	312	3D	14.785	46.4447	46.0475	387.297	6015.95
153	C41	95688-99181	hybrid	44.8	6	52x3, 52x3	12	72	156	156	312	3D	15.515	46.0996	14.0899	454.511	3703.83
154	C42	95688-99181	hybrid	44.8	6	52x3, 52x3	12	72	156	156	312	3D	12.7883	46.2019	<1	890.492	3445.38
155	C43	95688-99181	hybrid	44.8	6	52x2, 52x4	12	72	208	104	312	3D	13.945	48.6735	<1	994.231	3430.82
156	C44	95688-99181	hybrid	44.8	6	52x2, 52x4	12	72	208	104	312	3D	12.625	50.0726	<1	504.33	3504.07
157	C45	95688-99181	hybrid	44.8	6	52x2, 52x4	12	72	208	104	312	3D	14.83	62.8143	<1	558.611	3425.18
158	C46	95688-99181	hybrid	44.8	6	52x2, 52x4	12	72	208	104	312	3D	14.9917	58.3811	<1	544.164	3525.72
159	C47	95688-99181	hybrid	44.8	6	52x2, 52x4	12	72	208	104	312	3D	17.865	50.1992	<1	567.403	3713.36
160	C48	95688-99181	hybrid	44.8	6	52x2, 52x4	12	72	208	104	312	3D	12.84	48.9413	<1	555.709	4132.72
161	C49	95688-99181	hybrid	44.8	6	52x2, 52x4	12	72	208	104	312	3D	14.8717	52.7808	<1	542.982	3729.23
162	C50	95688-99181	hybrid	44.8	6	52x2, 52x4	12	72	208	104	312	3D	12.92	46.3627	<1	519.27	3720.79
163	C51	95688-99181	hybrid	44.8	6	52x2, 52x4	12	72	208	104	312	3D	14.7183	48.4109	2.4103	444.759	3851.22
164	C52	95688-99181	hybrid	44.8	6	52x2, 52x4	12	72	208	104	312	3D	12.3383	48.2341	<1	497.172	4071.81
165	C53	95688-99181	hybrid	44.8	6	52x2, 52x4	12	72	208	104	312	3D	14.585	46.1704	<1	503.283	3723.05
166	C54	95688-99181	hybrid	44.8	6	52x2, 52x4	12	72	208	104	312	3D	14.015	47.8159	<1	501.864	3497.01
167	C55	95688-99181	hybrid	44.8	6	52x2, 52x4	12	72	208	104	312	3D	15.05	46.0472	<1	535.303	3541.03
168	C56	95688-99181	hybrid	44.8	6	52x2, 52x4	12	72	208	104	312	3D	13.9517	49.0331	<1	478.769	4188.29
169	C57	95688-99181	hybrid	44.8	6	52x2, 52x4	12	72	208	104	312	3D	17.89	47.9607	<1	795.52	4594.93
170	C58	95688-99181	hybrid	44.8	6	52x1, 52x5	12	72	260	52	312	3D	16.0383	55.6592	<1	857.66	3839.38
171	C59	95688-99181	hybrid	44.8	6	52x1, 52x5	12	72	260	52	312	3D	14.6567	51.2902	<1	491.742	4805.17
172	C60	95688-99181	hybrid	44.8	6	52x1, 52x5	12	72	260	52	312	3D	13.6622	51.7171	<1	521.276	5627.15
173	C61	95688-99181	hybrid	44.8	6	52x1, 52x5	12	72	260	52	312	3D	140.122	60.9381	<1	574.346	4991.81
174	C62	95688-99181	hybrid	44.8	6	52x1, 52x5	12	72	260	52	312	3D	16.095	206.608	<1	553.446	4683.07
175	C63	95688-99181	hybrid	44.8	6	52x1, 52x5	12	72	260	52	312	3D	16.545	51.7332	<1	767.054	4724.2
176	C64	99181	RNA	44.8	6	52x6	12	72	312	0	312	3D	16.3067	60.839	<1	792.17	4247.24

## Sheet: SI Table S3
(A)
Layer (type)	Output Shape	Param #
embedding_2 (Embedding)	(None, 166, 128)	21248
lstm_3 (LSTM)	(None, 166, 128)	131584
Attention (SeqSelfAttention)	(None, 166, 128)	16385
lstm_4 (LSTM)	(None, 128)	131584
dense_3 (Dense)	(None, 200)	25800
dense_4 (Dense)	(None, 1)	201
Total params:	326802
Trainable params:	326802
Non-trainable params:	0
(B)
Layer (type)	Output Shape	Param #
input_1 (InputLayer)	[(None, 166)]	0
token_and_position_embedding	(None, 166, 32)	22272
transformer_block (Transform	(None, 166, 32)	10656
global_average_pooling1d	(None, 32)	0
dropout_2 (Dropout)	(None, 32)	0
dense_2 (Dense)	(None, 256)	8448
dropout_3 (Dropout)	(None, 256)	0
dense_3 (Dense)	(None, 1)	257
Total params:	41633
Trainable params:	41633
Non-trainable params:	0

## Sheet: SI Table S4
Component	Value
CPU	Intel Xeon Gold 6242R @ 3.10 GHz
RAM	64 GB
GPU	NVIDIA RTX A4000, 16 GB
Batch size	256
Epochs	20
Wall time per epoch	~12–15 s
Total wall time per run	~4–5 min
Approx. GPU-hours	~0.08
Notes	Single-GPU; workstation setup

## Sheet: SI Table S5(A)
Itetration	Fold#	Random Forest		LSTM		Transformer		Transformer-M1
		R2	RMSE	R2	RMSE	R2	RMSE	R2	RMSE
0	0	0.914211	0.155738	0.674771	0.104316	0.74699	0.03804	0.954524	0.012393
0	1	0.864301	0.228228	0.77951	0.04864	0.923262	0.016928	0.859578	0.039521
0	2	0.735272	0.217202	0.647601	0.10455	0.825048	0.051905	0.858294	0.042021
0	3	0.865444	0.185142	0.873439	0.0302923	0.898899	0.024198	0.907544	0.0211328
0	4	0.931159	0.138896	0.924156	0.023054	0.901076	0.0300691	0.855731	0.0457575
1	0	0.908985	0.160411	0.943607	0.0161686	0.933582	0.019043	0.959632	0.0156761
1	1	0.852469	0.237969	0.932319	0.019869	0.946641	0.015664	0.926525	0.0130811
1	2	0.741	0.21484	0.941596	0.0178431	0.917808	0.0251106	0.965089	0.009655
1	3	0.844556	0.198994	0.88859	0.0266585	0.896777	0.024699	0.90611	0.0240713
1	4	0.933403	0.136613	0.936296	0.0198056	0.932426	0.0210085	0.933526	0.021342
2	0	0.923951	0.146631	0.936336	0.0200138	0.951946	0.0151064	0.957505	0.009364
2	1	0.855685	0.235362	0.802418	0.015841	0.724227	0.0219855	0.948519	0.013753
2	2	0.745057	0.21315	0.857393	0.0201014	0.931509	0.0210605	0.984619	0.004812
2	3	0.855111	0.192119	0.945712	0.0165463	0.930114	0.0213006	0.964651	0.0123159
2	4	0.932896	0.137131	0.890762	0.027241	0.904588	0.023794	0.958554	0.0120866
3	0	0.9148	0.155202	0.955817	0.011798	0.975315	0.006591	0.955146	0.0121356
3	1	0.864325	0.228208	0.94079	0.0190117	0.935136	0.020827	0.983327	0.004585
3	2	0.744924	0.213206	0.881401	0.021772	0.863612	0.0250378	0.984591	0.004612
3	3	0.851753	0.194333	0.954536	0.0122878	0.957735	0.0114233	0.984307	0.004467
3	4	0.930427	0.139632	0.94431	0.019618	0.936041	0.0225311	0.954393	0.0132155
4	0	0.919633	0.150736	0.924706	0.0167348	0.895725	0.0231761	0.970169	0.00702
4	1	0.857263	0.234071	0.962072	0.009927	0.964919	0.009182	0.973166	0.00504
4	2	0.721216	0.222894	0.866886	0.012706	0.945649	0.01429	0.952709	0.0147811
4	3	0.857543	0.1905	0.92468	0.0271373	0.911024	0.032058	0.991921	0.002682
4	4	0.934258	0.135733	0.932602	0.019955	0.956674	0.0128277	0.974157	0.007005
5	0	0.922922	0.14762	0.935652	0.018815	0.950341	0.0145196	0.986036	0.004925
5	1	0.860815	0.231141	0.89606	0.0238579	0.895558	0.0239732	0.987623	0.00331
5	2	0.744083	0.213557	0.802092	0.024702	0.954165	0.0140654	0.989412	0.003786
5	3	0.85935	0.189288	0.939244	0.0172435	0.91214	0.024936	0.976014	0.003729
5	4	0.934697	0.135279	0.962815	0.0119804	0.949662	0.0162182	0.976558	0.007002
6	0	0.905002	0.163883	0.912917	0.0218391	0.92129	0.0197391	0.980073	0.005386
6	1	0.855725	0.235329	0.965897	0.0123199	0.940332	0.021555	0.974304	0.005239
6	2	0.734999	0.217314	0.965747	0.0109433	0.971662	0.009054	0.98969	0.003812
6	3	0.851808	0.194297	0.92794	0.0182862	0.916727	0.0211316	0.977712	0.006054
6	4	0.933011	0.137015	0.942274	0.0154689	0.960554	0.0105703	0.985786	0.004116
7	0	0.92317	0.147382	0.941198	0.0176808	0.946251	0.016161	0.990212	0.002046
7	1	0.86718	0.225794	0.962422	0.0135365	0.964851	0.0126616	0.979507	0.007356
7	2	0.744143	0.213532	0.939544	0.015005	0.924617	0.01871	0.980145	0.004055
7	3	0.856532	0.191174	0.937908	0.017777	0.914015	0.024618	0.99317	0.001898
7	4	0.931709	0.13834	0.929589	0.0155287	0.93448	0.01445	0.984078	0.005422
8	0	0.901526	0.166854	0.925626	0.015496	0.939802	0.012543	0.983429	0.005039
8	1	0.853139	0.237429	0.942459	0.019493	0.942487	0.019484	0.969533	0.007231
8	2	0.730816	0.219023	0.838334	0.02294	0.942052	0.017798	0.98718	0.004056
8	3	0.863118	0.186735	0.959279	0.0109092	0.93957	0.0161893	0.946172	0.0140254
8	4	0.930418	0.139641	0.935893	0.0187214	0.961036	0.0113788	0.963436	0.010704
9	0	0.920786	0.14965	0.954275	0.014278	0.948777	0.0159942	0.989849	0.003597
9	1	0.856546	0.234658	0.955666	0.0130042	0.956785	0.0126761	0.988573	0.003361
9	2	0.731715	0.218657	0.94592	0.01613	0.950774	0.014682	0.992153	0.002365
9	3	0.854633	0.192436	0.920626	0.0178959	0.878953	0.027292	0.961864	0.008129
9	4	0.928671	0.141383	0.971619	0.007707	0.9732	0.007277	0.992351	0.002071

## Sheet: SI Table S5(B)
Itetration	Fold#	Random Forest		LSTM		Transformer		Transformer-M1
		R2	RMSE	R2	RMSE	R2	RMSE	R2	RMSE
0	0	0.798961	0.129235	0.074898	0.083674	0.885966	0.0103142	0.823525	0.0179541
0	1	0.871491	0.106367	0.30915	0.07123	0.845291	0.0159512	0.861245	0.010458
0	2	0.82679	0.146078	0.734133	0.0250076	0.745137	0.0239726	0.918156	0.007817
0	3	0.865778	0.123283	0.796562	0.023232	0.867912	0.015084	0.931463	0.008944
0	4	0.878218	0.121581	0.854028	0.0197017	0.884632	0.0155711	0.951839	0.006451
1	0	0.78794	0.13273	0.837968	0.017361	0.85323	0.0157257	0.924747	0.006439
1	1	0.870683	0.106701	0.660947	0.0287376	0.831397	0.0142905	0.92326	0.005858
1	2	0.83286	0.143495	0.752269	0.0268529	0.863129	0.0148363	0.947764	0.008212
1	3	0.88123	0.11597	0.841532	0.020877	0.833955	0.021875	0.966485	0.003863
1	4	0.874645	0.123351	0.915933	0.008736	0.888352	0.0116022	0.977653	0.002377
2	0	0.789734	0.132167	0.833987	0.0253724	0.849387	0.0230188	0.942817	0.004432
2	1	0.873429	0.105562	0.86913	0.0141201	0.884864	0.0124225	0.985468	0.001809
2	2	0.833632	0.143164	0.756303	0.0188876	0.823076	0.013712	0.984519	0.001598
2	3	0.872922	0.119957	0.831724	0.019548	0.88504	0.013355	0.973011	0.003175
2	4	0.882789	0.119277	0.770667	0.0225841	0.746772	0.0249372	0.965502	0.004096
3	0	0.777464	0.135969	0.77095	0.022526	0.771581	0.022464	0.983797	0.001361
3	1	0.868459	0.107615	0.863151	0.016011	0.878763	0.014184	0.9644	0.004177
3	2	0.83538	0.142409	0.704814	0.024347	0.806141	0.0159895	0.974497	0.002952
3	3	0.861115	0.125406	0.831613	0.0173663	0.730805	0.027763	0.963219	0.004052
3	4	0.881126	0.12012	0.833424	0.020014	0.8796	0.014466	0.984682	0.001459
4	0	0.780248	0.135116	0.779081	0.019143	0.808466	0.0165967	0.972522	0.002961
4	1	0.870065	0.106956	0.829084	0.021305	0.845297	0.0192842	0.978638	0.001997
4	2	0.834743	0.142685	0.814513	0.0190206	0.878778	0.012431	0.980668	0.00234
4	3	0.867596	0.122445	0.786134	0.0254224	0.884558	0.0137226	0.968338	0.002734
4	4	0.871577	0.124851	0.840206	0.0145886	0.863304	0.0124798	0.986126	0.001809
5	0	0.789192	0.132338	0.839971	0.0195265	0.803487	0.0239782	0.980128	0.001757
5	1	0.867207	0.108126	0.835158	0.013779	0.849417	0.012587	0.978964	0.002319
5	2	0.830915	0.144328	0.837452	0.017933	0.632122	0.040585	0.982827	0.001605
5	3	0.865357	0.123476	0.835764	0.0198493	0.657809	0.041357	0.98735	0.001803
5	4	0.877815	0.121781	0.787708	0.0238552	0.869254	0.014692	0.993666	0.000688
6	0	0.783332	0.134164	0.841485	0.021484	0.854575	0.01971	0.962411	0.003542
6	1	0.871296	0.106448	0.832975	0.0123572	0.873914	0.009328	0.990714	0.001141
6	2	0.831975	0.143875	0.810824	0.0233917	0.762233	0.0294	0.979323	0.00213
6	3	0.847413	0.131447	0.819875	0.0200873	0.892239	0.012017	0.983735	0.002049
6	4	0.874767	0.123291	0.890089	0.0115425	0.867497	0.013915	0.975278	0.001953
7	0	0.790597	0.131896	0.811126	0.017173	0.826563	0.0157695	0.986805	0.001142
7	1	0.870678	0.106703	0.775208	0.027117	0.895045	0.0126607	0.986038	0.001367
7	2	0.833421	0.143254	0.859818	0.014608	0.703919	0.0308537	0.978751	0.00261
7	3	0.856776	0.12735	0.817424	0.0165867	0.739376	0.023677	0.989784	0.001121
7	4	0.86993	0.12565	0.850958	0.0209406	0.82197	0.0250135	0.981296	0.001902
8	0	0.78548	0.133498	0.847703	0.0163435	0.847785	0.016335	0.990213	0.000867
8	1	0.870329	0.106847	0.903811	0.008639	0.862964	0.012307	0.988583	0.001376
8	2	0.827095	0.145949	0.792044	0.0217851	0.863175	0.0143335	0.954552	0.002195
8	3	0.872428	0.12019	0.828178	0.0207687	0.784603	0.026036	0.9902	0.001121
8	4	0.881833	0.119763	0.820131	0.020471	0.825449	0.019866	0.986124	0.00161
9	0	0.793109	0.131102	0.83927	0.018586	0.86478	0.015636	0.991646	0.000919
9	1	0.868936	0.107419	0.790246	0.0200678	0.809821	0.0181949	0.992396	0.000729
9	2	0.829768	0.144816	0.861694	0.014825	0.914026	0.009215	0.979005	0.002297
9	3	0.869909	0.121371	0.806686	0.020337	0.876674	0.0129743	0.986213	0.001884
9	4	0.887886	0.116655	0.803291	0.019014	0.841713	0.0153004	0.98747	0.001198

## Sheet: SI Table S6
(A)
Machine learning methods	Adjusted P Value (R2)	Summary (R2)	Significance (R2)	Adjusted P Value (RMSE)	Summary (RMSE)	Significance (RMSE)
RF vs. LSTM	0.0003	***	Yes	<0.0001	****	Yes
RF vs. Transformer	<0.0001	****	Yes	<0.0001	****	Yes
RF vs. Transformer_M1	<0.0001	****	Yes	<0.0001	****	Yes
LSTM vs. Transformer	>0.9999	ns	No	>0.9999	ns	No
LSTM vs. Transformer_M1	<0.0001	****	Yes	<0.0001	****	Yes
Transformer vs. Transformer_M1	<0.0001	****	Yes	<0.0001	****	Yes
(B)
Machine learning methods	Adjusted P Value (R2)	Summary (R2)	Significance (R2)	Adjusted P Value (RMSE)	Summary (RMSE)	Significance (RMSE)
RF vs. LSTM	0.0249	***	Yes	<0.0001	****	Yes
RF vs. Transformer	>0.9999	****	No	<0.0001	****	Yes
RF vs. Transformer_M1	<0.0001	****	Yes	<0.0001	****	Yes
LSTM vs. Transformer	0.0507	ns	No	0.4489	ns	No
LSTM vs. Transformer_M1	<0.0001	****	Yes	<0.0001	****	Yes
Transformer vs. Transformer_M1	<0.0001	****	Yes	<0.0001	****	Yes

## Sheet: SI Table S7(A)
Particle	Actual	RF_Predicted	LSTM_Predicted	Transformer_Predicted	Transformer_M1_Predicted
C1	1.56359	2.60258	2.49058	2.60629	2.10586
C10	2.60212	2.67655	2.62954	2.57614	2.58798
C14	2.74156	2.57643	2.71651	2.64161	2.50867
C15	2.62344	2.58383	2.67945	2.64767	2.51481
C19	2.64141	2.58689	2.73829	2.61891	2.57935
C25	2.75857	2.66514	2.68961	2.68278	2.62569
C26	2.63744	2.66498	2.73984	2.66948	2.69116
C27	2.7256	2.61827	2.72331	2.66245	2.68859
C3	2.32057	2.58879	2.61248	2.6249	2.2862
C30	2.75629	2.76879	2.72126	2.68603	2.56488
C4	2.34943	2.54604	2.49267	2.51231	2.28798
C44	2.70272	2.71827	2.74613	2.82943	3.02592
C46	2.73573	2.72023	2.74579	2.80698	2.79093
C55	2.7286	2.71473	2.74354	2.74849	2.66164
C60	2.71707	2.88848	2.74622	2.85573	2.84228
C63	2.88483	2.81263	2.73577	2.8496	2.69379
C7	2.54191	2.63687	2.73036	2.52462	2.50539
P16	2.18354	2.16744	1.86347	2.00822	2.10612
P2	2.33123	2.28422	2.3175	2.1644	2.17827
P21	1.46371	1.39361	1.39526	1.46469	1.26916
P23	1.65625	1.70303	2.06167	1.86457	1.77338
P3	2.42709	2.28436	2.1029	2.15633	2.05004
P31	1.7747	1.81325	2.15207	1.90212	1.93385
P33	1.22048	1.3639	1.35833	1.37875	1.31431
P35	1.38188	1.33985	1.37284	1.38264	1.41199
P36	1.47235	1.30713	1.33935	1.39894	1.22773
P38	1.3114	1.33454	1.32928	1.36273	1.34136
P40	1.26037	1.32945	1.34074	1.36542	1.39774
P41	1.52988	1.33828	1.33483	1.33313	1.38329
P42	1.39774	1.36544	1.31088	1.34728	1.26952
P49	1.35793	1.29977	1.35297	1.31807	1.36582
P50	1.28767	1.32625	1.32296	1.29846	1.36143
P55	1.39491	1.33666	1.32744	1.33537	1.36706
P56	1.41724	1.34355	1.31965	1.33149	1.36598
P57	1.29716	1.31124	1.30596	1.31581	1.2991
P58	1.28652	1.31425	1.30158	1.24415	1.24425
P59	1.39343	1.30207	1.31671	1.2814	1.32258
P6	2.77024	2.19806	2.37105	2.12467	2.26289
P64	1.31167	1.30533	1.29879	1.23728	1.2868
P7	1.35151	2.06318	1.42557	1.56766	1.35037
S10	2.59381	2.45179	2.52719	2.49581	2.49363
S11	2.39099	2.45865	2.51297	2.50552	2.49965
S16	1.74549	1.94011	1.87961	1.84073	1.80688
S18	2.25527	2.19	2.31545	2.31324	2.24179
S2	2.72614	2.63172	2.62904	2.62588	2.54611
S20	2.3449	2.09848	2.32825	2.31723	2.31746
S21	1.50717	1.7209	1.69988	1.68145	1.77585
S24	1.96237	1.85991	1.55628	1.71941	1.72286
S26	1.58051	1.77578	1.60141	1.72783	1.8568
S6	2.22232	2.47528	2.0246	2.04321	2.08338
T1	2.63362	2.68603	2.72788	2.83279	2.76904
T11	1.97638	2.01126	1.71269	1.93519	2.03565
T8	2.39527	2.57339	2.70406	2.56612	2.47402

## Sheet: SI Table S7(B)
Particle	Actual	RF_Predicted	LSTM_Predicted	Transformer_Predicted	Transformer_M1_Predicted
C1	2.89568	3.6815	3.6514	3.56796	3.28336
C10	3.65425	3.72437	3.65139	3.55094	3.59195
C14	3.61293	3.64339	3.65139	3.53144	3.59029
C15	3.61981	3.55495	3.65139	3.53458	3.58174
C19	3.75706	3.55972	3.65142	3.64549	3.6532
C25	3.88063	3.70664	3.65139	3.49309	3.75572
C26	3.87996	3.66884	3.65142	3.52502	3.77049
C27	3.84055	3.76017	3.65139	3.57334	3.7978
C3	3.49555	3.60632	3.65139	3.50637	3.38459
C30	3.85357	3.73099	3.65139	3.57624	3.85201
C4	3.41698	3.64375	3.65139	3.59122	3.48272
C44	3.54457	3.61607	3.65144	3.61297	3.49061
C46	3.54725	3.59337	3.65142	3.61035	3.54925
C55	3.54913	3.6128	3.65142	3.54733	3.66934
C60	3.75029	3.62444	3.65144	3.57306	3.6306
C63	3.67433	3.65224	3.65139	3.54006	3.6328
C7	3.57256	3.72996	3.65143	3.62459	3.50182
P16	3.09836	3.23108	3.09686	3.05091	3.23689
P2	3.1038	3.2283	3.09316	3.0799	3.05674
P21	3.05744	3.09367	3.09623	3.03985	3.21262
P23	2.95159	2.95053	3.08338	2.94942	2.99035
P3	3.30349	3.2265	3.09689	3.05936	3.22585
P31	3.11599	3.07239	3.09452	3.0192	3.0186
P33	3.10118	3.01484	3.08975	2.98302	2.9256
P35	3.07329	2.95549	3.09532	2.96371	2.97039
P36	3.08014	2.94479	3.09569	3.03205	2.90975
P38	3.02794	2.98218	3.08442	3.0282	2.97673
P40	2.98717	3.01011	3.09662	3.00934	2.89574
P41	3.02029	3.04234	3.06522	2.99526	2.91029
P42	3.01281	2.96973	3.06611	3.06318	2.91506
P49	3.21912	3.12041	3.07798	2.90554	2.96986
P50	3.20091	3.05098	3.06111	2.96036	3.0692
P55	3.06773	3.0454	3.09488	2.95535	2.99302
P56	3.05286	3.03019	3.09029	2.97492	2.97057
P57	3.00201	3.09155	3.06198	3.00977	3.03334
P58	3.05209	3.04523	3.05664	2.92881	3.03706
P59	3.21496	3.02621	3.07905	2.8969	2.9579
P6	3.31119	3.2389	3.09705	3.08611	3.17457
P64	3.05385	3.00545	3.05704	2.87268	2.9673
P7	3.09849	3.07265	3.09696	3.0915	3.1502
S10	3.04229	3.12629	2.89414	3.05049	3.04441
S11	2.96636	3.08236	3.01621	3.02964	3.04318
S16	2.84263	2.99649	2.84105	2.77313	2.82415
S18	2.91036	3.01282	2.83891	2.90692	2.98929
S2	3.16789	3.08619	3.04507	3.10089	3.12037
S20	2.9905	3.02047	2.84755	2.79671	2.85772
S21	2.76205	2.9577	2.84204	2.81041	2.84283
S24	2.78632	2.80887	2.89182	2.9017	2.90847
S26	2.99542	2.88013	3.09124	2.79096	2.75063
S6	3.05567	3.0868	3.10426	2.91866	3.06439
T1	3.27539	3.18292	3.10471	3.27551	3.29062
T11	3.01068	3.04316	3.10592	3.01993	3.1284
T8	3.21716	3.21789	3.10649	3.13126	3.29286
